# Supplementary material for: Machine Learning-Based Integration Unveils RNA Methylation Regulator-Related Immune-Derived Gene Signatures in Ruptured Intracranial Aneurysm
Source: Biomedicines. 2026 May 30;14(6):1254. doi: 10.3390/biomedicines14061254 (PMC13296927; doi:10.3390/biomedicines14061254)
Supplement: Supplementary file 1 [file biomedicines-14-01254-s001.zip]

Archive with 1 entries (1 files):
- biomedicines-4279940-supplementary.xlsx
