# Supplementary material for: Machine Learning-Based Integration Unveils RNA Methylation Regulator-Related Immune-Derived Gene Signatures in Ruptured Intracranial Aneurysm
Source: Biomedicines. 2026 May 30;14(6):1254. doi: 10.3390/biomedicines14061254 (PMC13296927; doi:10.3390/biomedicines14061254)
Supplement: Supplementary file 1 [file biomedicines-14-01254-s001.zip › biomedicines-4279940-supplementary.xlsx]

## Sheet: Table S1
Table S1. Sample characteristics and analytical roles of datasets and validation samples used in this study
Data source	Species	Sample type / tissue source	Disease context / phase	Sample size / groups	Cell-type information	Analytical role	Main limitation
GSE122897	Human	Intracranial aneurysm wall and control intracranial cortical artery	Ruptured IA, unruptured IA, control artery	22 ruptured IA, 21 unruptured IA, 1 undetermined IA, 16 controls; subset used in this study should be specified	Bulk tissue; no single-cell resolution	Training cohort for feature discovery/model construction	Bulk tissue heterogeneity; limited treatment/clinical metadata
GSE54083	Human	Aneurysmal dome and superficial temporal arteries (STA) control	Ruptured IA, unruptured IA, STAcontrol	8 RIA, 5 UIA, 10 STA	Bulk tissue; no single-cell resolution	External validation	STA is not identical to intracranial artery; small sample size
GSE15629	Human	Intracranial aneurysm and middle meningeal artery (MMA) control artery	Ruptured IA, unruptured IA, MMA control	8 ruptured IA, 6 unruptured IA, 5 controls	Bulk tissue; no single-cell resolution	External validation	Small sample size; limited clinical/treatment metadata
GSE36791	Human	Peripheral blood cells	SAH from ruptured aneurysm vs headache controls	43 SAH, 18 controls	Mixed peripheral blood cells	External validation / systemic response	Peripheral blood does not directly represent aneurysm wall or brain tissue
GSM5319987 / OMIX006611	Mouse	Brain scRNA-seq	Sham, SAH day 1, SAH day 7	-	Single-cell resolution	Cell-type heterogeneity and OSM-associated communication	Mouse experimental SAH does not fully recapitulate human aSAH
Clinical cohort	Human	Peripheral blood	aSAH vs healthy controls	12 aSAH, 12 controls	Mixed peripheral blood cells	m6A quantification and qRT-PCR validation	Small exploratory cohort; peripheral blood source
Mouse validation model	Mouse	Brain tissue	Sham, SAH day 3, SAH day 7	-	Bulk brain tissue; IF provides IBA1 localization	WB/IF validation	Experimental SAH model and bulk brain tissue
BV2 model	Mouse cell line	BV2 microglial cells	OxyHB 30μM, 24h	-	Microglia-like cell line	In vitro validation	Cell-line model cannot fully represent primary human microglia

## Sheet: Table S2
Table S2. Four RNA methylation regulators.
Gene Name	Modification	Type
METTL3	M6A	Writer
METTL14	M6A	Writer
METTL16	M6A	Writer
WTAP	M6A	Writer
KIAA1429	M6A	Writer
RBM15	M6A	Writer
RBM15B	M6A	Writer
ZCCHC4	M6A	Writer
ZC3H13	M6A	Writer
METTL5	M6A	Writer
CBLL1	M6A	Writer
YTHDF1	M6A	Reader
YTHDF2	M6A	Reader
YTHDF3	M6A	Reader
YTHDC1	M6A	Reader
YTHDC2	M6A	Reader
HNRNPA1	M6A	Reader
HNRNPA2B1	M6A	Reader
HNRNPC	M6A	Reader
IGF2BP1	M6A	Reader
IGF2BP2	M6A	Reader
IGF2BP3	M6A	Reader
NKAP	M6A	Reader
EIF3A	M6A	Reader
FMR1	M6A	Reader
ELAVL1	M6A	Reader
G3BP1	M6A	Reader
G3BP2	M6A	Reader
PRRC2A	M6A	Reader
RBMX	M6A	Reader
LRPPRC	M6A	Reader
FTO	M6A	Eraser
ALKBH5	M6A	Eraser
NSUN2	M5C	Writer
NSUN3	M5C	Writer
NSUN6	M5C	Writer
NSUN7	M5C	Writer
NOP2	M5C	Writer
NSUN4	M5C	Writer
NSUN5	M5C	Writer
DNMT1	M5C	Writer
TRDMT1	M5C	Writer
DNMT3A	M5C	Writer
DNMT3B	M5C	Writer
ALYREF	M5C	Reader
YBX1	M5C	Reader
TET1	M5C	Eraser
TET3	M5C	Eraser
TET2	M5C	Eraser
TRMT6	M1A	Writer
TRMT61A	M1A	Writer
TRMT61B	M1A	Writer
TRMT10A	M1A	Writer
TRMT10B	M1A	Writer
TRMT10C	M1A	Writer
RRP8	M1A	Writer
ALKBH1	M1A	Eraser
ALKBH3	M1A	Eraser
METTL1	M7G	Writer
WDR4	M7G	Writer
BUD23	M7G	Writer
RNMT	M7G	Writer
TRMT112	M7G	Writer
TGS1	M7G	Writer

## Sheet: Table S3
Table S3. Details of the gene sets marking 24 immune cells.
aDC
[1] "LAMP3" "CCL1" "INDO" "OAS3" "EBI3"
B cells
[1] "GLDC" "COCH" "SLC15A2" "CR2" "HLA-DOB" "SPIB" "PNOC" "BLK" "CD19" "KIAA0125" "TNFRSF17" "GNG7"
[13] "CCR9" "BLNK" "ABCB4" "MEF2C" "IGHM" "TCL1A" "BCL11A" "MS4A1" "SCN3A" "MICAL3" "IGHG1" "IGHA1"
[25] "IGKC" "DTNB" "CD72" "IGL@" "QRSL1" "OSBPL10" "FAM30A" "BACH2" "FCRL2"
CD8 T cells
[1] "DNAJB1" "ZFP36L2" "VAMP2" "PPP1R2" "TBCC" "LEPROTL1" "CAMLG" "KLF9" "GADD45A" "CD8A" "ZNF91" "PF4"
[13] "THUMPD1" "TSC22D3" "SLC16A7" "GZMM" "ZEB1" "RBM3" "APBA2" "C4orf15" "SF1" "FLT3LG" "C19orf6" "ZNF609"
[25] "SFRS7" "PRF1" "TMC6" "MYST3" "AES" "ZNF22" "ABT1" "CDKN2AIP" "ARHGAP8" "LIME1" "PRR5" "C12orf47"
Cytotoxic cells
[1] "RUNX3" "DUSP2" "GZMA" "GNLY" "ZBTB16" "KLRD1" "APBA2" "GZMH" "RORA" "NKG7" "CTSW" "KLRB1" "SIGIRR" "KLRF1"
[15] "APOL3"
DC
[1] "HSD11B1" "CCL13" "CD209" "CCL22" "CCL17" "PPFIBP2" "NPR1"
Eosinophils
[1] "THBS1" "SIAH1" "TGIF1" "HES1" "KBTBD11" "THBS4" "KCNH2" "ABHD2" "RNASE2" "CLC" "GPR44" "EMR1"
[13] "IGSF2" "SYNJ1" "CCR3" "HIST1H1C" "IL5RA" "GALC" "CAT" "TIPARP" "TKTL1" "LRP5L" "RRP12" "RCOR3"
[25] "SMPD3" "CYSLTR2" "HRH4" "ACACB" "C9orf156" "MYO15B"
iDC
[1] "BLVRB" "TACSTD2" "CSF1R" "F13A1" "GSTT1" "RAP1GAP" "VASH1" "FABP4" "PREP" "MMP12" "CTNS"
[12] "SYT17" "CD1C" "GUCA1A" "CLEC10A" "CD1B" "CH25H" "PPARG" "CD1E" "ABCG2" "FZD2" "CD1A"
[23] "SLC7A8" "NM_021941" "NUDT9" "MS4A6A" "HS3ST2" "TM7SF4" "LMAN2L"
Macrophages
[1] "EMP1" "SCARB2" "RAI14" "CTSK" "APOE" "CD163" "FDX1" "SCG5" "CYBB" "ME1" "GPC4" "KAL1" "SULT1C2"
[14] "MARCO" "CCL7" "CHIT1" "MSR1" "CHI3L1" "CD84" "PTGDS" "SGMS1" "BCAT1" "FN1" "CXCL5" "GM2A" "ATG7"
[27] "PCOLCE2" "MS4A4A" "CLEC5A" "DNASE2B" "COLEC12" "COL8A2"
Mast cells
[1] "ABCC4" "MPO" "SCG2" "MAOB" "LOH11CR2A" "KIT" "PTGS1" "CALB2" "CPA3" "CTSG" "TPSAB1"
[12] "SLC18A2" "ADCYAP1" "TAL1" "SIGLEC6" "NR0B1" "CEACAM8" "PGDS" "ELA2" "HDC" "TPSB2" "MS4A2"
[23] "NM_003293" "GATA2" "HPGD" "PRG2" "PPM1H" "CMA1" "LOC339524" "MLPH" "SLC24A3"
Neutrophils
[1] "CD93" "MME" "CSF3R" "FCGR3B" "KIAA0329" "FPR1" "BST1" "S100A12" "SLC22A4" "TNFRSF10C" "CYP4F3"
[12] "MGAM" "IL8RB" "IL8RA" "FCAR" "CEACAM3" "LILRB2" "FPRL1" "KCNJ15" "G0S2" "ALPL" "SLC25A37"
[23] "FLJ11151" "DYSF" "HPSE" "SIGLEC5" "VNN3" "CRISPLD2"
NK CD56bright cells
[1] "DUSP4" "PLA2G6" "RRAD" "FOXJ1" "XCL1" "MPPED1" "MUC3B" "BG255923" "NIBP" "MADD"
NK CD56dim cells
[1] "GTF3C1" "KIR2DL3" "KIR2DS5" "GZMB" "KIR3DS1" "KIR2DS2" "KIR3DL1" "FLJ20699" "KIR2DS1" "KIR3DL3" "TMEPAI" "EDG8"
[13] "IL21R"
NK cells
[1] "IGFBP5" "MAPRE3" "ZNF747" "XCL1" "ZNF205" "TCTN2" "NM_014274" "FGF18" "BCL2" "TBXA2R" "NCR1"
[12] "CDC5L" "MRC2" "FZR1" "ALDH1B1" "ADARB1" "PSMD4" "FUT5" "AL080130" "PDLIM4" "ZNF528" "MCM3AP"
[23] "LDB3" "AF107846" "TINAGL1" "PRX" "SLC30A5" "NM_017616"
pDC
[1] "IL3RA"
T cells
[1] "ITM2A" "LCK" "CD3E" "SKAP1" "CD2" "CD28" "CD96" "CD3G" "TRA@" "PRKCQ" "SH2D1A" "TRBC1" "NCALD" "CD3D"
[15] "CD6" "TRAT1" "BCL11B"
T helper cells
[1] "UBE2L3" "ANP32B" "NAP1L4" "RPA1" "SEC24C" "ITM2A" "SLC25A12" "ASF1A" "ATF2" "BATF" "GOLGA8A" "ICOS"
[13] "CD28" "FRYL" "PPP2R5C" "FUSIP1" "LRBA" "FAM111A" "NUP107" "PHF10" "C13orf34" "DDX50"
Tcm
[1] "SLC7A6" "AQP3" "CLUAP1" "FYB" "USP9Y" "TXK" "KLF12" "CASP8" "CEP68" "ATM" "PCM1" "CDC14A"
[13] "NFATC3" "TIMM8A" "HNRPH1" "CREBZF" "CYorf15B" "CYLD" "MAP3K1" "DOCK9" "CG030" "PCNX" "REPS1" "TRAF3IP3"
[25] "PHC3" "RPP38" "MLL" "POLR2J2" "STX16" "NEFL"
Tem
[1] "TBCD" "TBC1D5" "NFATC4" "PRKY" "CCR2" "LTK" "MEFV" "DDX17" "C7orf54" "FLI1" "EWSR1" "AKT3" "VIL2"
[14] "TRA@" "GDPD5"
TFH
[1] "STK39" "PTPN13" "CHGB" "TOX" "CDK5R1" "CXCL13" "PVALB" "BLR1" "MAF" "PDCD1" "ICA1" "C18orf1"
[13] "MYO7A" "TSHR" "ST8SIA1" "MYO6" "SMAD1" "CHI3L2" "PASK" "HIST1H4K" "MKL2" "POMT1" "MAGEH1" "HEY1"
[25] "SH3TC1" "B3GAT1" "KCNK5" "THADA" "SIRPG" "SLC7A10" "KIAA1324" "ZNF764"
Tgd
[1] "FEZ1" "C1orf61" "CD160" "TRD@"
Th1 cells
[1] "APOD" "BST2" "DPP4" "CCL4" "SGCB" "LRP8" "BTG3" "SYNGR3" "CD38" "CD70" "DGKI" "LTA" "IL12RB2"
[14] "DUSP5" "LRRN3" "CSF2" "IFNG" "CMAH" "ATP9A" "APBB2" "DOK5" "EGFL6" "ZBTB32" "IL22" "CTLA4" "HBEGF"
Th17 cells
[1] "IL17RA" "RORC" "IL17A"
Th2 cells
[1] "DHFR" "SNRPD1" "GSTA4" "SMAD2" "MB" "CDC7" "WDHD1" "CDC25C" "PMCH" "CXCR6" "LAIR2" "PTGIS"
[13] "ANK1" "CENPF" "GATA3" "EVI5" "BIRC5" "PHEX" "SLC39A14" "MICAL2" "ADCY1" "LIMA1" "NEIL3" "HELLS"
[25] "AHI1" "IL26"
TReg
[1] "FOXP3"

## Sheet: Table S4
Table S4. Immune genes from the ImmPort database
ID	Symbol	Synonyms	Chromosome
9370	ADIPOQ	ACDC, ACRP30, ADIPQTL1, ADPN, APM-1, APM1, GBP28	3
133	ADM	AM, PAMP	11
79924	ADM2	AM2, dJ579N16.4	22
181	AGRP	AGRT, ART, ASIP2	16
183	AGT	ANHU, SERPINA8, hFLT1	1
258	AMBN	AI1F	4
265	AMELX	AI1E, AIH1, ALGN, AMG, AMGL, AMGX	X
268	AMH	MIF, MIS	19
253935	ANGPTL5	-	11
10218	ANGPTL7	AngX, CDT6, dJ647M16.1	1
8862	APLN	APEL, XNPEP2	X
374	AREG	AR, AREGB, CRDGF, SDGF	4
7873	MANF	ARMET, ARP	3
441549	CDNF	ARMETL1	10
9048	ARTN	ART, ENOVIN, EVN, NBN	1
551	AVP	ADH, ARVP, AVP-NPII, AVRP, VP	20
566	AZU1	AZAMP, AZU, CAP37, HBP, HUMAZUR, NAZC, hHBP	19
627	BDNF	ANON2, BULN2	11
649	BMP1	OI13, PCOLC, PCP, PCP2, TLD	8
27302	BMP10	-	2
9210	BMP15	GDF9B, ODG2, POF4	X
650	BMP2	BDA2, BMP2A, SSFSC	20
651	BMP3	BMP-3A	4
652	BMP4	BMP2B, BMP2B1, MCOPS6, OFC11, ZYME	14
653	BMP5	-	6
654	BMP6	VGR, VGR1	6
655	BMP7	OP-1	20
353500	BMP8A	OP-2	1
656	BMP8B	BMP8, OP2	1
685	BTC	-	4
56005	MYDGF	C19orf10, EUROIMAGE1875335, IL25, IL27, IL27w, R33729_1, SF20	19
718	C3	AHUS5, ARMD9, ASP, C3a, C3b, CPAMD1, HEL-S-62p	19
727	C5	C5D, C5a, C5b, CPAMD4, ECLZB	9
796	CALCA	CALC1, CGRP, CGRP-I, CGRP-alpha, CGRP1, CT, KC, PCT	11
797	CALCB	CALC2, CGRP-II, CGRP2	11
820	CAMP	CAP-18, CAP18, CRAMP, FALL-39, FALL39, HSD26, LL37	3
847	CAT	-	11
885	CCK	-	3
6346	CCL1	I-309, P500, SCYA1, SISe, TCA3	17
6356	CCL11	SCYA11	17
6357	CCL13	CKb10, MCP-4, NCC-1, NCC1, SCYA13, SCYL1	17
6358	CCL14	CC-1, CC-3, CKB1, HCC-1, HCC-1(1-74), HCC-1/HCC-3, HCC-3, MCIF, NCC-2, NCC2, SCYA14, SCYL2, SY14	17
348249	CCL15-CCL14	CCL15, HCC-2, LKN-1, MIP-5, MIP5, Mrp-2b, NCC-3, NCC3, SCYA15	17
6359	CCL15	HCC-2, HMRP-2B, LKN-1, LKN1, MIP-1 delta, MIP-1D, MIP-5, MRP-2B, NCC-3, NCC3, SCYA15, SCYL3, SY15	17
6360	CCL16	CKb12, HCC-4, ILINCK, LCC-1, LEC, LMC, Mtn-1, NCC-4, NCC4, SCYA16, SCYL4	17
6361	CCL17	A-152E5.3, ABCD-2, SCYA17, TARC	16
6362	CCL18	AMAC-1, AMAC1, CKb7, DC-CK1, DCCK1, MIP-4, PARC, SCYA18	17
6363	CCL19	CKb11, ELC, MIP-3b, MIP3B, SCYA19	9
6347	CCL2	GDCF-2, HC11, HSMCR30, MCAF, MCP-1, MCP1, SCYA2, SMC-CF	17
6364	CCL20	CKb4, Exodus, LARC, MIP-3-alpha, MIP-3a, MIP3A, SCYA20, ST38	2
6366	CCL21	6Ckine, CKb9, ECL, SCYA21, SLC, TCA4	9
6367	CCL22	A-152E5.1, ABCD-1, DC/B-CK, MDC, SCYA22, STCP-1	16
6368	CCL23	CK-BETA-8, CKb8, Ckb-8, Ckb-8-1, MIP-3, MIP3, MPIF-1, SCYA23, hmrp-2a	17
6369	CCL24	Ckb-6, MPIF-2, MPIF2, SCYA24	7
6370	CCL25	Ckb15, SCYA25, TECK	19
10344	CCL26	IMAC, MIP-4a, MIP-4alpha, SCYA26, TSC-1	7
10850	CCL27	ALP, CTACK, CTAK, ESKINE, ILC, PESKY, SCYA27	9
56477	CCL28	CCK1, MEC, SCYA28	5
6348	CCL3	G0S19-1, LD78ALPHA, MIP-1-alpha, MIP1A, SCYA3	17
6349	CCL3L1	464.2, D17S1718, G0S19-2, LD78, LD78-beta(1-70), LD78BETA, MIP1AP, SCYA3L, SCYA3L1	17
390788	CCL3P1	CCL3L2, G0S19-3, LD78gamma, SCYA3L2	17
414062	CCL3L3	464.2, D17S1718, G0S19-2, LD78, LD78BETA, SCYA3L, SCYA3L1	17
6351	CCL4	ACT2, AT744.1, G-26, HC21, LAG-1, LAG1, MIP-1-beta, MIP1B, MIP1B1, SCYA2, SCYA4	17
9560	CCL4L2	AT744.2, CCL4L, SCYA4L, SCYQ4L2	17
388372	CCL4L1	AT744.2, CCL4L, LAG-1, LAG1, MIP-1-beta, SCYA4L, SCYA4L1, SCYA4L2	17
6352	CCL5	D17S136E, RANTES, SCYA5, SIS-delta, SISd, TCP228, eoCP	17
6354	CCL7	FIC, MARC, MCP-3, MCP3, NC28, SCYA6, SCYA7	17
6355	CCL8	HC14, MCP-2, MCP2, SCYA10, SCYA8	17
51293	CD320	8D6, 8D6A, TCBLR, TCN2R	19
959	CD40LG	CD154, CD40L, HIGM1, IGM, IMD3, T-BAM, TNFSF5, TRAP, gp39, hCD40L	X
970	CD70	CD27-L, CD27L, CD27LG, LPFS3, TNFSF7, TNLG8A	19
51816	ADA2	ADGF, CECR1, IDGFL, PAN, SNEDS, VAIHS	22
9350	CER1	DAND4	9
1081	CGA	CG-ALPHA, FSHA, GPA1, GPHA1, GPHa, HCG, LHA, TSHA	6
1082	CGB3	CGB, CGB5, CGB7, CGB8, hCGB	19
114335	CGB1	-	19
114336	CGB2	-	19
93659	CGB5	CGB, HCG, hCGB	19
94027	CGB7	CG-beta-a, CGB6	19
94115	CGB8	-	19
1113	CHGA	CGA	14
1114	CHGB	SCG1	20
51192	CKLF	C32, CKLF1, CKLF2, CKLF3, CKLF4, HSPC224, UCK-1	16
23529	CLCF1	BSF-3, BSF3, CISS2, CLC, NNT-1, NNT1, NR6	11
6320	CLEC11A	CLECSF3, LSLCL, P47, SCGF	19
1215	CMA1	CYH, MCT1, chymase	14
113540	CMTM1	CKLFH, CKLFH1, CKLFSF1	16
146225	CMTM2	CKLFSF2	16
123920	CMTM3	BNAS2, CKLFSF3	16
146223	CMTM4	CKLFSF4	16
116173	CMTM5	CKLFSF5	14
54918	CMTM6	CKLFSF6, PRO2219	3
112616	CMTM7	CKLFSF7	3
152189	CMTM8	CKLFSF8, CKLFSF8-V2	3
1270	CNTF	HCNTF	11
1325	CORT	CST-14, CST-17, CST-29	1
1392	CRH	CRF, CRH1	8
1435	CSF1	CSF-1, MCSF	1
1437	CSF2	CSF, GMCSF	5
1440	CSF3	C17orf33, CSF3OS, GCSF	17
1442	CSH1	CS-1, CSA, CSMT, GHB3, PL, hCS-1, hCS-A	17
1443	CSH2	CS-2, CSB, GHB1, PL, hCS-B	17
1444	CSHL1	CS-5, CSHP1, CSL, GHB4, hCS-L	17
10675	CSPG5	NGC	3
1489	CTF1	CT-1, CT1	16
1490	CCN2	CTGF, HCS24, IGFBP8, NOV2	6
1511	CTSG	CATG, CG	14
6376	CX3CL1	ABCD-3, C3Xkine, CXC3, CXC3C, NTN, NTT, SCYD1, fractalkine, neurotactin	16
2919	CXCL1	FSP, GRO1, GROa, MGSA, MGSA-a, NAP-3, SCYB1	4
3627	CXCL10	C7, IFI10, INP10, IP-10, SCYB10, crg-2, gIP-10, mob-1	4
6373	CXCL11	H174, I-TAC, IP-9, IP9, SCYB11, SCYB9B, b-R1	4
6387	CXCL12	IRH, PBSF, SCYB12, SDF1, TLSF, TPAR1	10
10563	CXCL13	ANGIE, ANGIE2, BCA-1, BCA1, BLC, BLR1L, SCYB13	4
9547	CXCL14	BMAC, BRAK, KEC, KS1, MIP-2g, MIP2G, NJAC, SCYB14	5
58191	CXCL16	CXCLG16, SR-PSOX, SRPSOX	17
284340	CXCL17	DMC, Dcip1, UNQ473, VCC-1, VCC1	19
2920	CXCL2	CINC-2a, GRO2, GROb, MGSA-b, MIP-2a, MIP2, MIP2A, SCYB2	4
2921	CXCL3	CINC-2b, GRO3, GROg, MIP-2b, MIP2B, SCYB3	4
6374	CXCL5	ENA-78, SCYB5	4
6372	CXCL6	CKA-3, GCP-2, GCP2, SCYB6	4
4283	CXCL9	CMK, Humig, MIG, SCYB9, crg-10	4
3491	CCN1	CYR61, GIG1, IGFBP10	1
1667	DEFA1	DEF1, DEFA2, HNP-1, HP-1, HP1, MRS	8
1668	DEFA3	DEF3, HNP-3, HNP3, HP-3, HP3	8
1670	DEFA5	DEF5, HD-5	8
1672	DEFB1	BD1, DEFB-1, DEFB101, HBD1	8
55894	DEFB103B	BD-3, DEFB-3, DEFB103, DEFB3, HBD-3, HBD3, HBP-3, HBP3	8
140596	DEFB104A	BD-4, DEFB-4, DEFB104, DEFB4, hBD-4	8
1673	DEFB4A	BD-2, DEFB-2, DEFB102, DEFB2, DEFB4, HBD-2, SAP1	8
22943	DKK1	DKK-1, SK	10
10148	EBI3	IL-27B, IL27B, IL35B	19
1906	EDN1	ARCND3, ET1, HDLCQ7, PPET1, QME	6
1907	EDN2	ET-2, ET2, PPET2	1
1908	EDN3	ET-3, ET3, HSCR4, PPET3, WS4B	20
1950	EGF	HOMG4, URG	4
255324	EPGN	ALGV3072, EPG, PRO9904	4
2056	EPO	DBAL, ECYT5, EP, MVCD2	7
2069	EREG	EPR, ER, Ep	4
11082	ESM1	endocan	5
54097	FAM3B	2-21, C21orf11, C21orf76, ORF9, PANDER, PRED44	21
10447	FAM3C	GS3786, ILEI	7
131177	FAM3D	EF7, OIT1	3
356	FASLG	ALPS1B, APT1LG1, APTL, CD178, CD95-L, CD95L, FASL, TNFSF6, TNLG1A	1
2246	FGF1	AFGF, ECGF, ECGF-beta, ECGFA, ECGFB, FGF-1, FGF-alpha, FGFA, GLIO703, HBGF-1, HBGF1	5
2255	FGF10	-	5
2256	FGF11	FGF-11, FHF-3, FHF3	17
2257	FGF12	EIEE47, FGF12B, FHF1	3
2258	FGF13	FGF-13, FGF2, FHF-2, FHF2, LINC00889	X
2259	FGF14	FGF-14, FHF-4, FHF4, SCA27	13
8823	FGF16	FGF-16, MF4	X
8822	FGF17	FGF-13, FGF-17, HH20	8
8817	FGF18	FGF-18, ZFGF5	5
9965	FGF19	-	11
2247	FGF2	BFGF, FGF-2, FGFB, HBGF-2	4
26281	FGF20	FGF-20, RHDA2	8
26291	FGF21	-	19
27006	FGF22	-	19
8074	FGF23	ADHR, FGFN, HFTC2, HPDR2, HYPF, PHPTC	12
2248	FGF3	HBGF-3, INT2	11
2249	FGF4	FGF-4, HBGF-4, HST, HST-1, HSTF-1, HSTF1, K-FGF, KFGF	11
2250	FGF5	HBGF-5, Smag-82, TCMGLY	4
2251	FGF6	HBGF-6, HST2	12
2252	FGF7	HBGF-7, KGF	15
2253	FGF8	AIGF, FGF-8, HBGF-8, HH6, KAL6	10
2254	FGF9	FGF-9, GAF, HBFG-9, HBGF-9, SYNS3	13
2277	VEGFD	FIGF, VEGF-D	X
401720	FIGNL2	-	12
2323	FLT3LG	FL, FLG3L, FLT3L	19
2488	FSHB	HH24	11
51083	GAL	ETL8, GAL-GMAP, GALN, GLNN, GMAP	11
85569	GALP	-	19
2520	GAST	GAS	17
2641	GCG	GLP-1, GLP1, GLP2, GRPP	2
2657	GDF1	CERS1, CHTD6, DORV, DTGA3, LAG1, LASS1, RAI, UOG1	19
2662	GDF10	BIP, BMP-3b, BMP3B	10
10220	GDF11	BMP-11, BMP11	12
9518	GDF15	GDF-15, MIC-1, MIC1, NAG-1, PDF, PLAB, PTGFB	19
2658	GDF2	BMP-9, BMP9, HHT5	10
9573	GDF3	KFS3, MCOP7, MCOPCB6	12
8200	GDF5	BDA1C, BMP-14, BMP14, CDMP1, DUPANS, LAP-4, LAP4, OS5, SYM1B, SYNS2	20
392255	GDF6	BMP-13, BMP13, CDMP2, KFM, KFS, KFS1, KFSL, SGM1, SYNS4	8
151449	GDF7	BMP12	2
2661	GDF9	POF14	5
2668	GDNF	ATF, ATF1, ATF2, HFB1-GDNF, HSCR3	5
2688	GH1	GH, GH-N, GHB5, GHN, IGHD1A, IGHD1B, IGHD2, hGH-N	17
2689	GH2	GH-V, GHB2, GHL, GHV, hGH-V	17
2691	GHRH	GHRF, GRF, INN	20
51738	GHRL	MTLRP	3
2695	GIP	-	17
56287	GKN1	AMP18, BRICD1, CA11, FOV, foveolin	2
2764	GMFB	GMF	14
9535	GMFG	GMF-GAMMA	19
2796	GNRH1	GNRH, GRH, LHRH, LNRH	8
2797	GNRH2	GnRH-II, LH-RHII	20
170589	GPHA2	A2, GPA2, ZSIG51	11
122876	GPHB5	B5, GPB5, ZLUT1	14
2821	GPI	AMF, GNPI, NLK, PGI, PHI, SA-36, SA36	19
26585	GREM1	C15DUPq, CKTSF1B1, CRAC1, CRCS4, DAND2, DRM, DUP15q, GREMLIN, HMPS, HMPS1, IHG-2, MPSH, PIG2	15
64388	GREM2	CKTSF1B2, DAND3, PRDC, STHAG9	1
2896	GRN	CLN11, GEP, GP88, PCDGF, PEPI, PGRN	17
2922	GRP	BN, GRP-10, preproGRP, proGRP	18
2980	GUCA2A	GCAP-I, GUCA2, STARA	1
57817	HAMP	HEPC, HFE2B, LEAP1, PLTR	19
1839	HBEGF	DTR, DTS, DTSF, HEGFL	5
3068	HDGF	HMG1L2	1
50810	HDGFL3	CGI-142, HDGF-2, HDGF2, HDGFRP3, HRP-3	15
3082	HGF	DFNB39, F-TCF, HGFB, HPTA, SF	7
3347	HTN3	HIS2, HTN2, HTN5, PB	4
3375	IAPP	DAP, IAP	12
3439	IFNA1	IFL, IFN, IFN-ALPHA, IFN-alphaD, IFNA13, IFNA@, leIF D	9
3446	IFNA10	IFN-alphaC	9
3447	IFNA13	-	9
3448	IFNA14	IFN-alphaH, LEIF2H	9
3449	IFNA16	IFN-alpha-16, IFN-alphaO	9
3451	IFNA17	IFN-alphaI, IFNA, INFA, LEIF2C1	9
3440	IFNA2	IFN-alpha-2, IFN-alphaA, IFNA, IFNA2B, leIF A	9
3452	IFNA21	IFN-alphaI, LeIF F, leIF-F	9
3441	IFNA4	IFN-alpha4a, INFA4	9
3442	IFNA5	IFN-alpha-5, IFN-alphaG, INA5, INFA5, leIF G	9
3443	IFNA6	IFN-alphaK	9
3444	IFNA7	IFN-alphaJ, IFNA-J	9
3445	IFNA8	IFN-alphaB	9
3456	IFNB1	IFB, IFF, IFN-beta, IFNB	9
338376	IFNE	IFN-E, IFNE1, IFNT1, INFE1, PRO655	9
3458	IFNG	IFG, IFI	12
56832	IFNK	IFNT1, INFE1	9
3467	IFNW1	-	9
3479	IGF1	IGF, IGF-I, IGFI, MGF	12
3481	IGF2	C11orf43, GRDF, IGF-II, PP9974	11
3586	IL10	CSIF, GVHDS, IL-10, IL10A, TGIF	1
3589	IL11	AGIF, IL-11	19
3592	IL12A	CLMF, IL-12A, NFSK, NKSF1, P35	3
3593	IL12B	CLMF, CLMF2, IL-12B, IMD28, IMD29, NKSF, NKSF2	5
3596	IL13	IL-13, P600	5
3600	IL15	IL-15	4
3603	IL16	LCF, NIL16, PRIL16, prIL-16	15
3605	IL17A	CTLA-8, CTLA8, IL-17, IL-17A, IL17	6
27190	IL17B	IL-17B, IL-20, NIRF, ZCYTO7	5
27189	IL17C	CX2, IL-17C	16
53342	IL17D	IL-17D	13
112744	IL17F	CANDF6, IL-17F, ML-1, ML1	6
3606	IL18	IGIF, IL-18, IL-1g, IL1F4	11
29949	IL19	IL-10C, MDA1, NG.1, ZMDA1	1
3552	IL1A	IL-1 alpha, IL-1A, IL1, IL1-ALPHA, IL1F1	2
3553	IL1B	IL-1, IL1-BETA, IL1F2, IL1beta	2
84639	IL1F10	FIL1-theta, FKSG75, IL-1HY2, IL-38, IL1-theta, IL1HY2	2
26525	IL36RN	FIL1, FIL1(DELTA), FIL1D, IL-36Ra, IL1F5, IL1HY1, IL1L1, IL1RP3, IL36RA, PSORP, PSORS14	2
27179	IL36A	FIL1, FIL1(EPSILON), FIL1E, IL-1F6, IL1(EPSILON), IL1F6	2
27178	IL37	FIL1, FIL1(ZETA), FIL1Z, IL-1F7, IL-1H, IL-1H4, IL-1RP1, IL-37, IL1F7, IL1H4, IL1RP1	2
27177	IL36B	FIL1, FIL1-(ETA), FIL1H, FILI-(ETA), IL-1F8, IL-1H2, IL1-ETA, IL1F8, IL1H2	2
56300	IL36G	IL-1F9, IL-1H1, IL-1RP2, IL1E, IL1F9, IL1H1, IL1RP2	2
3557	IL1RN	DIRA, ICIL-1RA, IL-1RN, IL-1ra, IL-1ra3, IL1F3, IL1RA, IRAP, MVCD4	2
3558	IL2	IL-2, TCGF, lymphokine	4
50604	IL20	IL-20, IL10D, ZCYTO10	1
59067	IL21	CVID11, IL-21, Za11	4
50616	IL22	IL-21, IL-22, IL-D110, IL-TIF, ILTIF, TIFIL-23, TIFa, zcyto18	12
51561	IL23A	IL-23, IL-23A, IL23P19, P19, SGRF	12
11009	IL24	C49A, FISP, IL10B, MDA7, MOB5, ST16	1
64806	IL25	IL17E	14
55801	IL26	AK155, IL-26	12
246778	IL27	IL-27, IL-27A, IL27A, IL27p28, IL30, p28	16
282616	IFNL2	IL-28A, IL28A	19
282617	IFNL3	IFN-lambda-3, IFN-lambda-4, IL-28B, IL-28C, IL28B, IL28C	19
282618	IFNL1	IL-29, IL29	19
3562	IL3	IL-3, MCGF, MULTI-CSF	5
386653	IL31	IL-31	12
9235	IL32	IL-32alpha, IL-32beta, IL-32delta, IL-32gamma, NK4, TAIF, TAIFa, TAIFb, TAIFc, TAIFd	16
90865	IL33	C9orf26, DVS27, IL1F11, NF-HEV, NFEHEV	9
146433	IL34	C16orf77, IL-34	16
3565	IL4	BCGF-1, BCGF1, BSF-1, BSF1, IL-4	5
3567	IL5	EDF, IL-5, TRF	5
3569	IL6	BSF-2, BSF2, CDF, HGF, HSF, IFN-beta-2, IFNB2, IL-6	7
3572	IL6ST	CD130, CDW130, GP130, HIES4, IL-6RB, sGP130	5
3574	IL7	IL-7	8
3576	CXCL8	GCP-1, GCP1, IL8, LECT, LUCT, LYNAP, MDNCF, MONAP, NAF, NAP-1, NAP1, SCYB8	4
3578	IL9	HP40, IL-9, P40	5
3623	INHA	-	2
3624	INHBA	EDF, FRP	7
3625	INHBB	-	2
3626	INHBC	IHBC	12
83729	INHBE	-	12
3630	INS	IDDM, IDDM1, IDDM2, ILPR, IRDN, MODY10, PNDM4	11
723961	INS-IGF2	INSIGF	11
3640	INSL3	RLF, RLNL, ley-I-L	19
3641	INSL4	EPIL, PLACENTIN	9
10022	INSL5	PRO182, UNQ156	1
11172	INSL6	RIF1	9
182	JAG1	AGS, AGS1, AHD, AWS, CD339, DCHE, HJ1, JAGL1	20
3714	JAG2	HJ2, SER2	14
387628	FGF7P6	KGFLP1	9
654466	FGF7P3	KGFLP2	9
4254	KITLG	DCUA, DFNA69, FPH2, FPHH, KL-1, Kitl, MGF, SCF, SF, SHEP7, SLF	12
9365	KL	HFTC3	13
90070	LACRT	-	12
3950	LECT2	chm-II, chm2	5
10637	LEFTY1	LEFTB, LEFTYB	1
7044	LEFTY2	EBAF, LEFTA, LEFTYA, TGFB4	1
3952	LEP	LEPD, OB, OBS	7
3972	LHB	CGB4, HH23, LSH-B, LSH-beta	19
3976	LIF	CDF, DIA, HILDA, MLPLI	22
90678	LRSAM1	CMT2P, RIFLE, TAL	9
4049	LTA	LT, TNFB, TNFSF1, TNLG1E	6
4050	LTB	TNFC, TNFSF3, TNLG1C, p33	6
4052	LTBP1	-	2
4053	LTBP2	C14orf141, GLC3D, LTBP3, MSPKA, MSTP031, WMS3	14
4054	LTBP3	DASS, GPHYSD3, LTBP-3, LTBP2, STHAG6, pp6425	11
8425	LTBP4	ARCL1C, LTBP-4, LTBP4L, LTBP4S	19
4192	MDK	ARAP, MK, NEGF2	11
8190	MIA	CD-RAP	19
4282	MIF	GIF, GLIF, MMIF	22
4295	MLN	-	6
2660	MSTN	GDF8, MSLHP	2
10135	NAMPT	1110035O14Rik, PBEF, PBEF1, VF, VISFATIN	7
4693	NDP	EVR2, FEVR, ND	X
29937	NENF	CIR2, SCIRP10, SPUF	1
4803	NGF	Beta-NGF, HSAN5, NGFB	1
4828	NMB	-	15
4838	NODAL	HTX5	10
4856	CCN3	IBP-9, IGFBP-9, IGFBP9, NOV, NOVh	8
8620	NPFF	FMRFAL	12
4878	NPPA	ANF, ANP, ATFB6, ATRST2, CDD, CDD-ANF, CDP, PND	1
4879	NPPB	BNP	1
4880	NPPC	CNP, CNP2	2
4852	NPY	PYY4	7
3084	NRG1	ARIA, GGF, GGF2, HGL, HRG, HRG1, HRGA, MST131, MSTP131, NDF, NRG1-IT2, SMDF	8
9542	NRG2	DON1, HRG2, NTAK	5
10718	NRG3	HRG3, pro-NRG3	10
145957	NRG4	HRG4	15
4902	NRTN	NTN	19
4908	NTF3	HDNF, NGF-2, NGF2, NT-3, NT3	12
4909	NTF4	GLC10, GLC1O, NT-4, NT-4/5, NT-5, NT4, NT5, NTF5	19
4922	NTS	NMN-125, NN, NT, NT/N, NTS1	12
11162	NUDT6	ASFGF2, FGF-AS, FGF2AS, GFG-1, GFG1	4
4969	OGN	OG, OIF, SLRR3A	9
29948	OSGIN1	BDGI, OKL38	16
5008	OSM	-	22
344901	OSTN	MUSCLIN	3
5020	OXT	OT, OT-NPI, OXT-NPI	20
8909	ENDOU	P11, PP11, PRSS26	12
5154	PDGFA	PDGF-A, PDGF1	7
5155	PDGFB	IBGC5, PDGF-2, PDGF2, SIS, SSV, c-sis	22
56034	PDGFC	FALLOTEIN, SCDGF	4
80310	PDGFD	IEGF, MSTP036, SCDGF-B, SCDGFB	11
5156	PDGFRA	CD140A, PDGFR-2, PDGFR2	4
5159	PDGFRB	CD140B, IBGC4, IMF1, JTK12, KOGS, PDGFR, PDGFR-1, PDGFR1, PENTT	5
5157	PDGFRL	PDGRL, PRLTS	8
5173	PDYN	ADCA, PENKB, SCA23	20
5179	PENK	PE, PENK-A	8
5196	PF4	CXCL4, PF-4, SCYB4	4
5197	PF4V1	CXCL4L1, CXCL4V1, PF4-ALT, PF4A, SCYB4V1	4
5228	PGF	D12S1900, PGFL, PIGF, PLGF, PlGF-2, SHGC-10760	14
5328	PLAU	ATF, BDPLT5, QPD, UPA, URK, u-PA	10
5367	PMCH	MCH, ppMCH	12
5368	PNOC	N/OFQ, NOP, OFQ, PPNOC, ppN/OFQ	8
5443	POMC	ACTH, CLIP, LPH, MSH, NPP, OBAIRH, POC	2
5473	PPBP	B-TG1, Beta-TG, CTAP-III, CTAP3, CTAPIII, CXCL7, LA-PF4, LDGF, MDGF, NAP-2, PBP, SCYB7, TC1, TC2, TGB, TGB1, THBGB, THBGB1	4
728045	PPBPP1	PPBPL1, TGB2	4
10895	PPBPP2	PPBPL2, SPBPBP	4
5539	PPY	PNP, PP	17
5617	PRL	GHA1	6
51052	PRLH	PRH, PRRP	2
84432	PROK1	EGVEGF, PK1, PRK1	1
60675	PROK2	BV8, HH4, KAL4, MIT1, PK2	3
5623	PSPN	PSP	19
5741	PTH	FIH1, PTH1	11
113091	PTH2	TIP39	19
5744	PTHLH	BDE2, HHM, PLP, PTHR, PTHRP	12
5764	PTN	HARP, HB-GAM, HBBM, HBGF-8, HBGF8, HBNF, HBNF-1, NEGF1, OSF-1	7
5697	PYY	PYY-I, PYY1	17
347148	QRFP	26RFa, P518	9
9135	RABEP1	RAB5EP, RABPT5	17
79874	RABEP2	FRA	16
5967	REG1A	ICRF, P19, PSP, PSPS, PSPS1, PTP, REG	2
56729	RETN	ADSF, FIZZ3, RETN1, RSTN, XCP1	19
84666	RETNLB	FIZZ1, FIZZ2, HXCP2, RELM-beta, RELMb, RELMbeta, XCP2	3
6013	RLN1	H1, H1RLX, RLXH1, bA12D24.3.1, bA12D24.3.2	9
6019	RLN2	H2, H2-RLX, RLXH2, bA12D24.1.1, bA12D24.1.2	9
117579	RLN3	H3, RXN3, ZINS4, insl7	19
6036	RNASE2	EDN, RAF3, RNS2	14
6277	S100A6	2A9, 5B10, CABP, CACY, PRA, S10A6	1
6288	SAA1	PIG4, SAA, SAA2, TP53I4	11
6289	SAA2	SAA, SAA1	11
51119	SBDS	CGI-97, SDS, SWDS	7
7857	SCG2	CHGC, EM66, SN, SgII	2
92304	SCGB3A1	HIN-1, HIN1, LU105, PnSP-2, UGRP2	5
6343	SCT	-	11
9255	AIMP1	EMAP2, EMAPII, HLD3, SCYE1, p43	4
6398	SECTM1	K12, SECTM	17
10371	SEMA3A	COLL1, HH16, Hsema-I, Hsema-III, SEMA1, SEMAD, SEMAIII, SEMAL, SemD, coll-1	7
7869	SEMA3B	LUCA-1, SEMA5, SEMAA, SemA, semaV	3
10512	SEMA3C	SEMAE, SemE	7
223117	SEMA3D	Sema-Z2, coll-2	7
9723	SEMA3E	M-SEMAH, M-SemaK, SEMAH, coll-5	7
6405	SEMA3F	SEMA-IV, SEMA4, SEMAK	3
56920	SEMA3G	sem2	3
64218	SEMA4A	CORD10, RP35, SEMAB, SEMB	1
10509	SEMA4B	SEMAC, SemC	15
54910	SEMA4C	M-SEMA-F, SEMACL1, SEMAF, SEMAI	2
10507	SEMA4D	A8, BB18, C9orf164, CD100, COLL4, GR3, M-sema-G, SEMAJ, coll-4	9
10505	SEMA4F	M-SEMA, PRO2353, S4F, SEMAM, SEMAW, m-Sema-M	2
57715	SEMA4G	-	10
9037	SEMA5A	SEMAF, semF	5
54437	SEMA5B	SEMAG, SemG	3
57556	SEMA6A	HT018, SEMA, SEMA6A1, SEMAQ, VIA	5
10501	SEMA6B	EPM11, SEM-SEMA-Y, SEMA-VIB, SEMAN, semaZ	19
10500	SEMA6C	SEMAY, m-SemaY, m-SemaY2	1
80031	SEMA6D	-	15
8482	SEMA7A	CD108, CDw108, H-SEMA-K1, H-Sema-L, JMH, SEMAK1, SEMAL	15
6585	SLIT1	MEGF4, SLIL1, SLIT-1, SLIT3	10
9353	SLIT2	SLIL3, Slit-2	4
57152	SLURP1	ANUP, ARS, ArsB, LY6-MT, LY6LS, MDM	8
6696	SPP1	BNSP, BSPI, ETA-1, OPN	4
6750	SST	SMST	3
6781	STC1	STC	8
8614	STC2	STC-2, STCRP	5
6863	TAC1	Hs.2563, NK2, NKNA, NPK, TAC2	7
6997	TDGF1	CR, CR-1, CRGF, CRIPTO	3
6998	TDGF1P3	CR-3, CRIPTO, CRIPTO-3, CRIPTO3, TDGF1, TDGF2, TDGF3	X
7038	TG	AITD3, TGN	8
7039	TGFA	TFGA	2
7040	TGFB1	CED, DPD1, IBDIMDE, LAP, TGF-beta1, TGFB, TGFbeta	19
7042	TGFB2	G-TSF, LDS4, TGF-beta2	1
7043	TGFB3	ARVD, ARVD1, LDS5, RNHF, TGF-beta3	14
7066	THPO	MGDF, MKCSF, ML, MPLLG, THCYT1, TPO	3
3371	TNC	150-225, DFNA56, GMEM, GP, HXB, JI, TN, TN-C	9
7124	TNF	DIF, TNF-alpha, TNFA, TNFSF2, TNLG1F	6
4982	TNFRSF11B	OCIF, OPG, PDB5, TR1	8
8743	TNFSF10	APO2L, Apo-2L, CD253, TL2, TNLG6A, TRAIL	3
8600	TNFSF11	CD254, ODF, OPGL, OPTB2, RANKL, TNLG6B, TRANCE, hRANKL2, sOdf	13
8742	TNFSF12	APO3L, DR3LG, TNLG4A, TWEAK	17
8741	TNFSF13	APRIL, CD256, TALL-2, TALL2, TNLG7B, TRDL-1, UNQ383/PRO715, ZTNF2	17
10673	TNFSF13B	BAFF, BLYS, CD257, DTL, TALL-1, TALL1, THANK, TNFSF20, TNLG7A, ZTNF4	13
8740	TNFSF14	CD258, HVEML, LIGHT, LTg	19
9966	TNFSF15	TL1, TL1A, TNLG1B, VEGI, VEGI192A	9
8995	TNFSF18	AITRL, GITRL, TL6, TNLG2A, hGITRL	1
7292	TNFSF4	CD134L, CD252, GP34, OX-40L, OX4OL, TNLG2B, TXGP1	1
944	TNFSF8	CD153, CD30L, CD30LG, TNLG3A	9
8744	TNFSF9	4-1BB-L, CD137L, TNLG5A	19
27433	TOR2A	TORP1	9
7200	TRH	Pro-TRH, TRF	3
7252	TSHB	TSH-B, TSH-BETA	1
85480	TSLP	-	5
200081	TXLNA	IL14, TXLN	1
1890	TYMP	ECGF, ECGF1, MEDPS1, MNGIE, MTDPS1, PDECGF, TP, hPD-ECGF	22
7349	UCN	UI, UROC	2
90226	UCN2	SRP, UCN-II, UCNI, UR, URP	3
114131	UCN3	SCP, SPC, UCNIII	10
10911	UTS2	PRO1068, U-II, UCN2, UII	1
257313	UTS2B	U2B, URP, UTS2D	3
7422	VEGFA	MVCD1, VEGF, VPF	6
7423	VEGFB	VEGFL, VRF	11
7424	VEGFC	Flt4-L, LMPH1D, LMPHM4, VRP	4
7425	VGF	SCG7, SgVII	7
7432	VIP	PHM27	6
6375	XCL1	ATAC, LPTN, LTN, SCM-1, SCM-1a, SCM1, SCM1A, SCYC1	1
6846	XCL2	SCM-1b, SCM1B, SCYC2	1
91	ACVR1B	ACTRIB, ACVRLK4, ALK4, SKR2	12
130399	ACVR1C	ACVRLK7, ALK7	2
92	ACVR2A	ACTRII, ACVR2	2
93	ACVR2B	ACTRIIB, ActR-IIB, HTX4	3
94	ACVRL1	ACVRLK1, ALK-1, ALK1, HHT, HHT2, ORW2, SKR3, TSR-I	12
117	ADCYAP1R1	PAC1, PAC1R, PACAPR, PACAPRI	7
51094	ADIPOR1	ACDCR1, CGI-45, CGI45, PAQR1, TESBP1A	1
79602	ADIPOR2	ACDCR2, PAQR2	12
153	ADRB1	ADRB1R, B1AR, BETA1AR, FNSS2, RHR	10
154	ADRB2	ADRB2R, ADRBR, B2AR, BAR, BETA2AR	5
185	AGTR1	AG2S, AGTR1B, AT1, AT1AR, AT1B, AT1BR, AT1R, AT2R1, HAT1R	3
186	AGTR2	AT2, ATGR2, MRX88	X
269	AMHR2	AMHR, MISR2, MISRII, MRII	12
284	ANGPT1	AGP1, AGPT, ANG1	8
51378	ANGPT4	ANG3, ANG4	20
9068	ANGPTL1	ANG3, ANGPT3, ARP1, AngY, UNQ162, dJ595C2.2	1
23452	ANGPTL2	ARP2, HARP	9
27329	ANGPTL3	ANG-5, ANGPT5, ANL3, FHBL2	1
51129	ANGPTL4	ARP4, FIAF, HARP, HFARP, NL2, PGAR, TGQTL, UNQ171, pp1158	19
83854	ANGPTL6	AGF, ARP5	19
187	APLNR	AGTRL1, APJ, APJR, HG11	11
367	AR	AIS, AR8, DHTR, HUMARA, HYSP1, KD, NR3C4, SBMA, SMAX1, TFM	X
552	AVPR1A	AVPR V1a, AVPR1, V1aR	12
553	AVPR1B	AVPR3, V1bR	1
554	AVPR2	ADHR, DI1, DIR, DIR3, NDI, V2R	X
657	BMPR1A	10q23del, ACVRLK3, ALK3, CD292, SKR5	10
658	BMPR1B	ALK-6, ALK6, AMDD, BDA1D, BDA2, CDw293	4
659	BMPR2	BMPR-II, BMPR3, BMR2, BRK-3, POVD1, PPH1, T-ALK	2
10902	BRD8	SMAP, SMAP2, p120	5
719	C3AR1	AZ3B, C3AR, HNFAG09	12
728	C5AR1	C5A, C5AR, C5R1, CD88	19
799	CALCR	CRT, CT-R, CTR, CTR1	7
10203	CALCRL	CGRPR, CRLR, LMPHM8	2
1238	ACKR2	CCBP2, CCR10, CCR9, CMKBR9, D6, hD6	3
1230	CCR1	CD191, CKR-1, CKR1, CMKBR1, HM145, MIP1aR, SCYAR1	3
2826	CCR10	GPR2	17
1232	CCR3	C C CKR3, CC-CKR-3, CD193, CKR 3, CKR3, CMKBR3	3
1233	CCR4	CC-CKR-4, CD194, CKR4, CMKBR4, ChemR13, HGCN:14099, K5-5	3
1234	CCR5	CC-CKR-5, CCCKR5, CCR-5, CD195, CKR-5, CKR5, CMKBR5, IDDM22	3
1235	CCR6	BN-1, C-C CKR-6, CC-CKR-6, CCR-6, CD196, CKR-L3, CKRL3, CMKBR6, DCR2, DRY6, GPR29, GPRCY4, STRL22	6
1236	CCR7	BLR2, CC-CKR-7, CCR-7, CD197, CDw197, CMKBR7, EBI1	17
1237	CCR8	CC-CKR-8, CCR-8, CDw198, CKRL1, CMKBR8, CMKBRL2, CY6, GPRCY6, TER1	3
10803	CCR9	CC-CKR-9, CDw199, GPR-9-6, GPR28	3
51554	ACKR4	CC-CKR-11, CCBP2, CCR-11, CCR10, CCR11, CCRL1, CCX CKR, CCX-CKR, CKR-11, PPR1, VSHK1	3
9034	CCRL2	ACKR5, CKRX, CRAM, CRAM-A, CRAM-B, HCR	3
958	CD40	Bp50, CDW40, TNFRSF5, p50	20
1240	CMKLR1	CHEMERINR, ChemR23, DEZ, RVER1	12
1271	CNTFR	-	9
1394	CRHR1	CRF-R, CRF-R-1, CRF-R1, CRF1, CRFR-1, CRFR1, CRH-R-1, CRH-R1, CRHR, CRHR1L	17
1395	CRHR2	CRF-RB, CRF2, CRFR2, HM-CRF	7
51232	CRIM1	CRIM-1, S52	2
9244	CRLF1	CISS, CISS1, CLF, CLF-1, NR6, zcytor5	19
64109	CRLF2	CRL2, CRLF2Y, TSLPR	X|Y
51379	CRLF3	CREME-9, CREME9, CRLM9, CYTOR4, FRWS, p48.2	17
1436	CSF1R	BANDDOS, C-FMS, CD115, CSF-1R, CSFR, FIM2, FMS, HDLS, M-CSF-R	5
1438	CSF2RA	CD116, CDw116, CSF2R, CSF2RAX, CSF2RAY, CSF2RX, CSF2RY, GM-CSF-R-alpha, GMCSFR, GMCSFR-alpha, GMR, GMR-alpha, SMDP4, alphaGMR	X|Y
1439	CSF2RB	CD131, CDw131, IL3RB, IL5RB, SMDP5, betaGMR	22
1441	CSF3R	CD114, GCSFR, SCN7	1
1524	CX3CR1	CCRL1, CMKBRL1, CMKDR1, GPR13, GPRV28, V28	3
2833	CXCR3	CD182, CD183, CKR-L2, CMKAR3, GPR9, IP10-R, Mig-R, MigR	X
7852	CXCR4	CD184, D2S201E, FB22, HM89, HSY3RR, LAP-3, LAP3, LCR1, LESTR, NPY3R, NPYR, NPYRL, NPYY3R, WHIM, WHIMS	2
643	CXCR5	BLR1, CD185, MDR15	11
10663	CXCR6	BONZO, CD186, STRL33, TYMSTR	3
57007	ACKR3	CMKOR1, CXC-R7, CXCR-7, CXCR7, GPR159, RDC-1, RDC1	2
10800	CYSLTR1	CYSLT1, CYSLT1R, CYSLTR, HMTMF81	X
57105	CYSLTR2	CYSLT2, CYSLT2R, GPCR21, HG57, HPN321, KPG_011, PSEC0146, hGPCR21	13
2532	ACKR1	CCBP1, CD234, DARC, DARC/ACKR1, Dfy, FY, GPD, GpFy, WBCQ1	1
1909	EDNRA	ET-A, ETA, ETA-R, ETAR, ETRA, MFDA, hET-AR	4
1910	EDNRB	ABCDS, ET-B, ET-BR, ETB, ETB1, ETBR, ETRB, HSCR, HSCR2, WS4A	13
1956	EGFR	ERBB, ERBB1, HER1, NISBD2, PIG61, mENA	7
2022	ENG	END, HHT1, ORW1	9
2057	EPOR	EPO-R	19
2099	ESR1	ER, ESR, ESRA, ESTRR, Era, NR3A1	6
2100	ESR2	ER-BETA, ESR-BETA, ESRB, ESTRB, Erb, NR3A2, ODG8	14
2101	ESRRA	ERR1, ERRa, ERRalpha, ESRL1, NR3B1	11
2103	ESRRB	DFNB35, ERR beta-2, ERR2, ERRb, ERRbeta2, ESRL2, NR3B2	14
2104	ESRRG	ERR-gamma, ERR3, ERRg, ERRgamma, NR3B3	1
2260	FGFR1	BFGFR, CD331, CEK, ECCL, FGFBR, FGFR-1, FLG, FLT-2, FLT2, HBGFR, HH2, HRTFDS, KAL2, N-SAM, OGD, bFGF-R-1	8
2263	FGFR2	BBDS, BEK, BFR-1, CD332, CEK3, CFD1, ECT1, JWS, K-SAM, KGFR, TK14, TK25	10
2261	FGFR3	ACH, CD333, CEK2, HSFGFR3EX, JTK4	4
2264	FGFR4	CD334, JTK2, TKF	5
53834	FGFRL1	FGFR-5, FGFR5, FHFR	4
2321	FLT1	FLT, FLT-1, VEGFR-1, VEGFR1	13
2322	FLT3	CD135, FLK-2, FLK2, STK1	13
2324	FLT4	CHTD7, FLT-4, FLT41, LMPH1A, LMPHM1, PCL, VEGFR-3, VEGFR3	5
2357	FPR1	FMLP, FPR	19
2358	FPR2	ALXR, FMLP-R-II, FMLPX, FPR2A, FPRH1, FPRH2, FPRL1, HM63, LXA4R	19
2492	FSHR	FSHR1, FSHRO, LGR1, ODG1	2
8811	GALR2	GAL2-R, GALNR2, GALR-2	17
8484	GALR3	-	22
2642	GCGR	GGR, GL-R	17
2690	GHR	GHBP, GHIP	5
2692	GHRHR	GHRFR, GRFR, IGHD1B, IGHD4	7
2693	GHSR	GHDP	3
2696	GIPR	PGQTL2	19
2740	GLP1R	GLP-1, GLP-1-R, GLP-1R	6
9340	GLP2R	-	17
2798	GNRHR	GNRHR1, GRHR, HH7, LHRHR, LRHR	4
2852	GPER1	CEPR, CMKRL2, DRY12, FEG-1, GPCR-Br, GPER, GPR30, LERGU, LERGU2, LyGPR, mER	7
2840	GPR17	-	2
2854	GPR32	RVDR1	19
2856	GPR33	-	14
11251	PTGDR2	CD294, CRTH2, DL1R, DP2, GPR44	11
27202	C5AR2	C5L2, GPF77, GPR77	19
3172	HNF4A	FRTS4, HNF4, HNF4a7, HNF4a8, HNF4a9, HNF4alpha, MODY, MODY1, NR2A1, NR2A21, TCF, TCF14	20
3174	HNF4G	NR2A2, NR2A3	8
3359	HTR3A	5-HT-3, 5-HT3A, 5-HT3R, 5HT3R, HTR3	11
9177	HTR3B	5-HT3B	11
170572	HTR3C	-	3
200909	HTR3D	5HT3D	3
285242	HTR3E	5-HT3-E, 5-HT3E, 5-HT3c1	3
3454	IFNAR1	AVP, IFN-alpha-REC, IFNAR, IFNBR, IFRC	21
3455	IFNAR2	IFN-R, IFN-alpha-REC, IFNABR, IFNARB, IMD45	21
3459	IFNGR1	CD119, IFNGR, IMD27A, IMD27B	6
3460	IFNGR2	AF-1, IFGR2, IFNGT1, IMD28	21
3480	IGF1R	CD221, IGFIR, IGFR, JTK13	15
3482	IGF2R	CD222, CI-M6PR, CIMPR, M6P-R, M6P/IGF2R, MPR 300, MPR1, MPR300, MPRI	6
3587	IL10RA	CD210, CD210a, CDW210A, HIL-10R, IL-10R1, IL10R	11
3588	IL10RB	CDW210B, CRF2-4, CRFB4, D21S58, D21S66, IL-10R2	21
3590	IL11RA	CRSDA	9
3594	IL12RB1	CD212, IL-12R-BETA1, IL12RB, IMD30	19
3595	IL12RB2	-	1
3597	IL13RA1	CD213A1, CT19, IL-13Ra, NR4	X
3598	IL13RA2	CD213A2, CT19, IL-13R, IL13BP	X
3601	IL15RA	CD215	10
3560	IL2RB	CD122, IL15RB, IMD63, P70-75	22
23765	IL17RA	CANDF5, CD217, CDw217, IL-17RA, IL17R, IMD51, hIL-17R	22
55540	IL17RB	CRL4, EVI27, IL17BR, IL17RH1	3
84818	IL17RC	CANDF9, IL17-RL, IL17RL	3
54756	IL17RD	HH18, IL-17RD, IL17RLM, SEF	3
132014	IL17RE	-	3
8809	IL18R1	CD218a, CDw218a, IL-18R-alpha, IL-18Ralpha, IL-1Rrp, IL18RA, IL18Ralpha2, IL1RRP	2
8807	IL18RAP	ACPL, CD218b, CDw218b, IL-18R-beta, IL-18RAcP, IL-18Rbeta, IL-1R-7, IL-1R7, IL-1RAcPL, IL18RB	2
3554	IL1R1	CD121A, D2S1473, IL-1R-alpha, IL1R, IL1RA, P80	2
7850	IL1R2	CD121b, CDw121b, IL-1R-2, IL-1RT-2, IL-1RT2, IL1R2c, IL1RB	2
3556	IL1RAP	C3orf13, IL-1RAcP, IL1R3	3
9173	IL1RL1	DER4, FIT-1, IL33R, ST2, ST2L, ST2V, T1	2
8808	IL1RL2	IL-1Rrp2, IL-36R, IL1R-rp2, IL1RRP2	2
53832	IL20RA	CRF2-8, IL-20R-alpha, IL-20R1, IL-20RA	6
53833	IL20RB	DIRS1, FNDC6, IL-20R2	3
50615	IL21R	CD360, IMD56, NILR	16
58985	IL22RA1	CRF2-9, IL22R, IL22R1	1
116379	IL22RA2	CRF2-10, CRF2-S1, CRF2X, IL-22BP, IL-22R-alpha-2, IL-22RA2, ZCYTOR16	6
149233	IL23R	-	1
9466	IL27RA	CRL1, IL-27RA, IL27R, TCCR, WSX1, zcytor1	19
163702	IFNLR1	CRF2/12, IFNLR, IL-28R1, IL28RA, LICR2	1
3559	IL2RA	CD25, IDDM10, IL2R, IMD41, TCGFR, p55	10
3561	IL2RG	CD132, CIDX, IL-2RG, IMD4, P64, SCIDX, SCIDX1	X
133396	IL31RA	CRL, CRL3, GLM-R, GLMR, GPL, IL-31RA, PLCA2, PRO21384, hGLM-R	5
3563	IL3RA	CD123, IL3R, IL3RAY, IL3RX, IL3RY, hIL-3Ra	X|Y
3566	IL4R	CD124, IL-4RA, IL4RA	16
3568	IL5RA	CD125, CDw125, HSIL5R3, IL5R	3
3570	IL6R	CD126, IL-6R-1, IL-6RA, IL6Q, IL6RA, IL6RQ, gp80	1
3575	IL7R	CD127, CDW127, IL-7R-alpha, IL7RA, ILRA	5
3577	CXCR1	C-C, C-C-CKR-1, CD128, CD181, CDw128a, CKR-1, CMKAR1, IL8R1, IL8RA, IL8RBA	2
3579	CXCR2	CD182, CDw128b, CMKAR2, IL8R2, IL8RA, IL8RB	2
3581	IL9R	CD129, IL-9R	X|Y
3643	INSR	CD220, HHF5	19
3791	KDR	CD309, FLK1, VEGFR, VEGFR2	4
3953	LEPR	CD295, LEP-R, LEPRD, OB-R, OBR	1
55366	LGR4	BNMD17, GPR48	11
8549	LGR5	FEX, GPR49, GPR67, GRP49, HG38	12
59352	LGR6	GPCR, VTS20631	1
3973	LHCGR	HHG, LCGR, LGR2, LH/CG-R, LH/CGR, LHR, LHRHR, LSH-R, ULG5	2
3977	LIFR	CD118, LIF-R, SJS2, STWS, SWS	5
1241	LTB4R	BLT1, BLTR, CMKRL1, GPR16, LTB4R1, LTBR1, P2RY7, P2Y7	14
56413	LTB4R2	BLT2, BLTR2, JULF2, KPG_004, LTB4-R 2, LTB4-R2, NOP9	14
4055	LTBR	D12S370, LT-BETA-R, TNF-R-III, TNFCR, TNFR-RP, TNFR2-RP, TNFR3, TNFRSF3	12
4157	MC1R	CMM5, MSH-R, SHEP2	16
4158	MC2R	ACTHR	18
4159	MC3R	BMIQ9, MC3, MC3-R, OB20, OQTL	20
4160	MC4R	BMIQ20	18
2847	MCHR1	GPR24, MCH-1R, MCH1R, SLC-1, SLC1	22
84539	MCHR2	GPR145, GPRv17, MCH-2R, MCH-R2, MCH2, MCH2R, MCHR-2, SLT	6
4233	MET	AUTS9, DFNB97, HGFR, RCCP2, c-Met	7
2862	MLNR	GPR38, MTLR1	13
4352	MPL	C-MPL, CD110, MPLV, THCYT2, THPOR, TPOR	1
4543	MTNR1A	MEL-1A-R, MT1	4
4544	MTNR1B	FGQTL2, MEL-1B-R, MT2	11
4804	NGFR	CD271, Gp80-LNGFR, TNFRSF16, p75(NTR), p75NTR	17
4829	NMBR	BB1, BB1R, NMB-R	6
4881	NPR1	ANPRA, ANPa, GUC2A, GUCY2A, NPRA	1
4883	NPR3	ANP-C, ANPR-C, ANPRC, C5orf23, GUCY2B, NPR-C, NPRC	5
190	NR0B1	AHC, AHCH, AHX, DAX-1, DAX1, DSS, GTD, HHG, NROB1, SRXY2	X
8431	NR0B2	SHP, SHP1	1
9572	NR1D1	EAR1, REVERBA, REVERBalpha, THRA1, THRAL, ear-1, hRev	17
9975	NR1D2	BD73, EAR-1R, REVERBB, REVERBbeta, RVR	3
7376	NR1H2	LXR-b, LXRB, NER, NER-I, RIP15, UNR	19
10062	NR1H3	LXR-a, LXRA, RLD-1	11
9971	NR1H4	BAR, FXR, HRR-1, HRR1, PFIC5, RIP14	12
8856	NR1I2	BXR, ONR1, PAR, PAR1, PAR2, PARq, PRR, PXR, SAR, SXR	3
9970	NR1I3	CAR, CAR1, MB67	1
7181	NR2C1	TR2	12
7182	NR2C2	TAK1, TR4	3
7101	NR2E1	TLL, TLX, XTLL	6
10002	NR2E3	ESCS, PNR, RNR, RP37, rd7	15
7025	NR2F1	BBOAS, BBSOAS, COUP-TFI, COUPTF1, EAR-3, EAR3, ERBAL3, SVP44, TCFCOUP1, TFCOUP1	5
7026	NR2F2	ARP-1, ARP1, CHTD4, COUPTF2, COUPTFB, COUPTFII, NF-E3, SVP40, TFCOUP2	15
2063	NR2F6	EAR-2, EAR2, ERBAL2	19
2908	NR3C1	GCCR, GCR, GCRST, GR, GRL	5
4306	NR3C2	MCR, MLR, MR, NR3C2VIT	4
3164	NR4A1	GFRP1, HMR, N10, NAK-1, NGFIB, NP10, NUR77, TR3	12
4929	NR4A2	HZF-3, NOT, NURR1, RNR1, TINUR	2
8013	NR4A3	CHN, CSMF, MINOR, NOR1, TEC	9
2516	NR5A1	AD4BP, ELP, FTZ1, FTZF1, POF7, SF-1, SF1, SPGF8, SRXX4, SRXY3, hSF-1	9
2494	NR5A2	B1F, B1F2, CPF, FTF, FTZ-F1, FTZ-F1beta, LRH-1, LRH1, hB1F-2	1
2649	NR6A1	CT150, GCNF, GCNF1, NR61, RTR, hGCNF, hRTR	9
8829	NRP1	BDCA4, CD304, NP1, NRP, VEGF165R	10
8828	NRP2	NP2, NPN2, PRO2714, VEGF165R2	2
11054	OGFR	-	20
4985	OPRD1	DOP, DOR, DOR1, OPRD	1
4986	OPRK1	K-OR-1, KOP, KOR, KOR-1, KOR1, OPRK	8
4987	OPRL1	KOR-3, KOR3, NOCIR, NOP, NOPr, OOR, OPRL, ORL1	20
4988	OPRM1	LMOR, M-OR-1, MOP, MOR, MOR1, OPRM	6
9180	OSMR	IL-31R-beta, IL-31RB, OSMRB, OSMRbeta, PLCA1	5
5021	OXTR	OT-R	3
5241	PGR	NR3C3, PR	11
10424	PGRMC2	DG6, PMBP	4
5329	PLAUR	CD87, U-PAR, UPAR, URKR	19
5361	PLXNA1	NOV, NOVP, PLEXIN-A1, PLXN1	3
5362	PLXNA2	OCT, PLXN2	1
55558	PLXNA3	6.3, HSSEXGENE, PLXN3, PLXN4, XAP-6	X
91584	PLXNA4	FAYV2820, PLEXA4, PLXNA4A, PLXNA4B, PRO34003	7
5364	PLXNB1	PLEXIN-B1, PLXN5, SEP	3
23654	PLXNB2	MM1, Nbla00445, PLEXB2, dJ402G11.3	22
5365	PLXNB3	PLEXB3, PLEXR, PLXN6	X
10154	PLXNC1	CD232, PLXN-C1, VESPR	12
23129	PLXND1	PLEXD1	3
5465	PPARA	NR1C1, PPAR, PPARalpha, hPPAR	22
5467	PPARD	FAAR, NR1C2, NUC1, NUCI, NUCII, PPARB	6
5468	PPARG	CIMT1, GLM1, NR1C3, PPARG1, PPARG2, PPARG5, PPARgamma	3
2834	PRLHR	GPR10, GR3, PrRPR	10
5618	PRLR	HPRL, MFAB, RI-PRLR, hPRLrI	5
5724	PTAFR	PAFR	1
5729	PTGDR	AS1, ASRT1, DP, DP1, PTGDR1	14
5730	PTGDS	L-PGDS, LPGDS, PDS, PGD2, PGDS, PGDS2	9
5731	PTGER1	EP1	19
5732	PTGER2	EP2	14
5733	PTGER3	EP3, EP3-I, EP3-II, EP3-III, EP3-IV, EP3-VI, EP3e, PGE2-R, lnc003875	1
5734	PTGER4	EP4, EP4R	5
5737	PTGFR	FP	1
5745	PTH1R	EKNS, PFE, PTHR, PTHR1	3
5746	PTH2R	PTHR2	2
5914	RARA	NR1B1, RAR	17
5915	RARB	HAP, MCOPS12, NR1B2, RARbeta1, RRB2	3
5916	RARG	NR1B3, RARC	12
6091	ROBO1	DUTT1, SAX3	3
6092	ROBO2	SAX3	3
64221	ROBO3	HGPPS, HGPPS1, HGPS, RBIG1, RIG1	11
6095	RORA	IDDECA, NR1F1, ROR1, ROR2, ROR3, RZR-ALPHA, RZRA	15
6096	RORB	EIG15, NR1F2, ROR-BETA, RZR-BETA, RZRB, bA133M9.1	9
6097	RORC	IMD42, NR1F3, RORG, RZR-GAMMA, RZRG, TOR	1
59350	RXFP1	LGR7, RXFPR1	4
122042	RXFP2	GPR106, GREAT, INSL3R, LGR8, LGR8.1, RXFPR2	13
51289	RXFP3	GPCR135, RLN3R1, RXFPR3, SALPR	5
6256	RXRA	NR2B1	9
6257	RXRB	DAUDI6, H-2RIIBP, NR2B2, RCoR-1	6
6258	RXRG	NR2B3, RXRC	1
1901	S1PR1	CD363, CHEDG1, D1S3362, ECGF1, EDG-1, EDG1, S1P1	1
9294	S1PR2	AGR16, DFNB68, EDG-5, EDG5, Gpcr13, H218, LPB2, S1P2	19
6344	SCTR	SR	2
6382	SDC1	CD138, SDC, SYND1, syndecan	2
6383	SDC2	CD362, HSPG, HSPG1, SYND2	8
9672	SDC3	SDCN, SYND3	1
6385	SDC4	SYND4	20
6272	SORT1	Gp95, LDLCQ6, NT3, NTR3	1
6751	SSTR1	SRIF-2, SS-1-R, SS1-R, SS1R	14
6752	SSTR2	-	17
6755	SSTR5	SS-5-R	16
6761	ST2	-	11
6869	TACR1	NK1R, NKIR, SPR, TAC1R	2
7010	TEK	CD202B, GLC3E, TIE-2, TIE2, VMCM, VMCM1	9
7046	TGFBR1	AAT5, ACVRLK4, ALK-5, ALK5, ESS1, LDS1, LDS1A, LDS2A, MSSE, SKR4, TBR-i, TBRI, TGFR-1, tbetaR-I	9
7048	TGFBR2	AAT3, FAA3, LDS1B, LDS2, LDS2B, MFS2, RIIC, TAAD2, TBR-ii, TBRII, TGFR-2, TGFbeta-RII	3
7049	TGFBR3	BGCAN, betaglycan	1
7067	THRA	AR7, CHNG6, EAR7, ERB-T-1, ERBA, ERBA1, NR1A1, THRA1, THRA2, c-ERBA-1	17
7068	THRB	C-ERBA-2, C-ERBA-BETA, ERBA2, GRTH, NR1A2, PRTH, THR1, THRB1, THRB2	3
7075	TIE1	JTK14, TIE	1
8797	TNFRSF10A	APO2, CD261, DR4, TRAILR-1, TRAILR1	8
8795	TNFRSF10B	CD262, DR5, KILLER, KILLER/DR5, TRAIL-R2, TRAILR2, TRICK2, TRICK2A, TRICK2B, TRICKB, ZTNFR9	8
8794	TNFRSF10C	CD263, DCR1, DCR1-TNFR, LIT, TRAIL-R3, TRAILR3, TRID	8
8793	TNFRSF10D	CD264, DCR2, TRAIL-R4, TRAILR4, TRUNDD	8
8792	TNFRSF11A	CD265, FEO, LOH18CR1, ODFR, OFE, OPTB7, OSTS, PDB2, RANK, TRANCER	18
51330	TNFRSF12A	CD266, FN14, TWEAKR	16
23495	TNFRSF13B	CD267, CVID, CVID2, IGAD2, RYZN, TACI, TNFRSF14B	17
115650	TNFRSF13C	BAFF-R, BAFFR, BROMIX, CD268, CVID4, prolixin	22
8764	TNFRSF14	ATAR, CD270, HVEA, HVEM, LIGHTR, TR2	1
608	TNFRSF17	BCM, BCMA, CD269, TNFRSF13A	16
8784	TNFRSF18	AITR, CD357, ENERGEN, GITR, GITR-D	1
55504	TNFRSF19	TAJ, TAJ-alpha, TRADE, TROY	13
7132	TNFRSF1A	CD120a, FPF, TBP1, TNF-R, TNF-R-I, TNF-R55, TNFAR, TNFR1, TNFR55, TNFR60, p55, p55-R, p60	12
7133	TNFRSF1B	CD120b, TBPII, TNF-R-II, TNF-R75, TNFBR, TNFR1B, TNFR2, TNFR80, p75, p75TNFR	1
27242	TNFRSF21	BM-018, CD358, DR6	6
8718	TNFRSF25	APO-3, DDR3, DR3, GEF720, LARD, PLEKHG5, TNFRSF12, TR3, TRAMP, WSL-1, WSL-LR	1
7293	TNFRSF4	ACT35, CD134, IMD16, OX40, TXGP1L	1
8771	TNFRSF6B	DCR3, DJ583P15.1.1, M68, M68E, TR6	20
943	TNFRSF8	CD30, D1S166E, Ki-1	1
3604	TNFRSF9	4-1BB, CD137, CDw137, ILA	1
7201	TRHR	CHNG7, TRH-R	8
7253	TSHR	CHNG1, LGR3, hTSHR-I	14
10381	TUBB3	CDCBM, CDCBM1, CFEOM3, CFEOM3A, FEOM3, TUBB4, beta-4	16
7421	VDR	NR1I1, PPP1R163	12
7433	VIPR1	HVR1, II, PACAP-R-2, PACAP-R2, RDC1, V1RG, VAPC1, VIP-R-1, VIPR, VIRG, VPAC1, VPAC1R, VPCAP1R	3
7434	VIPR2	C16DUPq36.3, DUP7q36.3, PACAP-R-3, PACAP-R3, VIP-R-2, VPAC2, VPAC2R, VPCAP2R	7
2829	XCR1	CCXCR1, GPR5	3
3105	HLA-A	HLAA	6
3106	HLA-B	AS, B-4901, HLAB	6
3107	HLA-C	D6S204, HLA-JY3, HLAC, HLC-C, MHC, PSORS1	6
3133	HLA-E	HLA-6.2, QA1	6
3135	HLA-G	MHC-G	6
3811	KIR3DL1	CD158E1, KIR, KIR3DL1/S1, NKAT-3, NKAT3, NKB1, NKB1B	19
3812	KIR3DL2	3DL2, CD158K, KIR-3DL2, NKAT-4, NKAT4, NKAT4B, p140	19
3802	KIR2DL1	CD158A, KIR-K64, KIR221, KIR2DL3, NKAT, NKAT-1, NKAT1, p58.1	19
3803	KIR2DL2	CD158B1, CD158b, NKAT-6, NKAT6, p58.2	19
3804	KIR2DL3	CD158B2, CD158b, GL183, KIR-023GB, KIR-K7b, KIR-K7c, KIR2DL, KIR2DS5, KIRCL23, NKAT, NKAT2, NKAT2A, NKAT2B, p58	19
3805	KIR2DL4	CD158D, G9P, KIR-103AS, KIR-2DL4, KIR103, KIR103AS	19
57292	KIR2DL5A	CD158F, KIR2DL5, KIR2DL5.1, KIR2DL5.3	19
3821	KLRC1	CD159A, NKG2, NKG2A	12
3822	KLRC2	CD159c, NKG2-C, NKG2C	12
3823	KLRC3	NKG2-E, NKG2E	12
3824	KLRD1	CD94	12
5777	PTPN6	HCP, HCPH, HPTP1C, PTP-1C, SH-PTP1, SHP-1, SHP-1L, SHP1	12
5781	PTPN11	BPTP3, CFC, JMML, METCDS, NS1, PTP-1D, PTP2C, SH-PTP2, SH-PTP3, SHP2	12
3383	ICAM1	BB2, CD54, P3.58	19
3384	ICAM2	CD102	17
3683	ITGAL	CD11A, LFA-1, LFA1A	16
3689	ITGB2	CD18, LAD, LCAMB, LFA-1, MAC-1, MF17, MFI7	21
2185	PTK2B	CADTK, CAKB, FADK2, FAK2, PKB, PTK, PYK2, RAFTK	8
10451	VAV3	-	1
7409	VAV1	VAV	19
7410	VAV2	VAV-2	9
5879	RAC1	MIG5, MRD48, Rac-1, TC-25, p21-Rac1	7
5880	RAC2	EN-7, Gx, HSPC022, p21-Rac2	22
5881	RAC3	-	17
5058	PAK1	IDDMSSD, PAKalpha, alpha-PAK, p65-PAK	11
5604	MAP2K1	CFC3, MAPKK1, MEK1, MKK1, PRKMK1	15
5605	MAP2K2	CFC4, MAPKK2, MEK2, MKK2, PRKMK2	19
5594	MAPK1	ERK, ERK-2, ERK2, ERT1, MAPK2, P42MAPK, PRKM1, PRKM2, p38, p40, p41, p41mapk, p42-MAPK	22
5595	MAPK3	ERK-1, ERK1, ERT2, HS44KDAP, HUMKER1A, P44ERK1, P44MAPK, PRKM3, p44-ERK1, p44-MAPK	16
3806	KIR2DS1	CD158H, CD158a, p50.1	19
3808	KIR2DS3	NKAT7	19
3809	KIR2DS4	CD158I, KIR-2DS4, KIR1D, KIR412, KKA3, NKAT-8, NKAT8	19
3810	KIR2DS5	CD158G, NKAT9	19
9436	NCR2	CD336, LY95, NK-p44, NKP44, dJ149M18.1	6
7305	TYROBP	DAP12, KARAP, PLOSL, PLOSL1	19
3932	LCK	IMD22, LSK, YT16, p56lck, pp58lck	1
2214	FCGR3A	CD16, CD16A, FCG3, FCGR3, FCGRIII, FCR-10, FCRIII, FCRIIIA, IGFR3, IMD20	1
2215	FCGR3B	CD16, CD16A, CD16b, FCG3, FCGR3, FCGR3A, FCR-10, FCRIII, FCRIIIb	1
9437	NCR1	CD335, LY94, NK-p46, NKP46	19
259197	NCR3	1C7, CD337, LY117, MALS, NKp30	6
2207	FCER1G	FCRG	1
919	CD247	CD3-ZETA, CD3H, CD3Q, CD3Z, IMD25, T3Z, TCRZ	1
7535	ZAP70	ADMIO2, IMD48, SRK, STCD, STD, TZK, ZAP-70	2
6850	SYK	p72-Syk	9
3937	LCP2	SLP-76, SLP76	5
27040	LAT	IMD52, LAT1, pp36	16
5335	PLCG1	NCKAP3, PLC-II, PLC1, PLC148, PLCgamma1	20
5336	PLCG2	APLAID, FCAS3, PLC-IV, PLC-gamma-2	16
6452	SH3BP2	3BP-2, 3BP2, CRBM, CRPM, RES4-23	4
5290	PIK3CA	CLAPO, CLOVE, CWS5, MCAP, MCM, MCMTC, PI3K, PI3K-alpha, p110-alpha	3
5291	PIK3CB	P110BETA, PI3K, PI3KBETA, PIK3C1	3
5293	PIK3CD	APDS, IMD14, P110DELTA, PI3K, p110D	1
5294	PIK3CG	PI3CG, PI3K, PI3Kgamma, PIK3, p110gamma, p120-PI3K	7
23533	PIK3R5	F730038I15Rik, FOAP-2, P101-PI3K, p101	17
5295	PIK3R1	AGM7, GRB1, IMD36, p85, p85-ALPHA	5
5296	PIK3R2	MPPH, MPPH1, P85B, p85, p85-BETA	19
8503	PIK3R3	p55, p55-GAMMA, p55PIK	1
2534	FYN	SLK, SYN, p59-FYN	6
25759	SHC2	SCK, SHCB, SLI	19
399694	SHC4	RaLP, SHCD	15
53358	SHC3	N-Shc, NSHC, RAI, SHCC	9
6464	SHC1	SHC, SHCA	1
2885	GRB2	ASH, EGFRBP-GRB2, Grb3-3, MST084, MSTP084, NCKAP2	17
6654	SOS1	GF1, GGF1, GINGF, HGF, NS4, SOS-1	2
6655	SOS2	NS9, SOS-2	14
3265	HRAS	C-BAS/HAS, C-H-RAS, C-HA-RAS1, CTLO, H-RASIDX, HAMSV, HRAS1, RASH1, p21ras	11
3845	KRAS	C-K-RAS, C-K-RAS, CFC2, K-RAS2A, K-RAS2B, K-RAS4A, K-RAS4B, K-Ras, K-Ras 2, KI-RAS, KRAS1, KRAS2, NS, NS3, OES, RALD, RASK2, c-Ki-ras, c-Ki-ras2	12
4893	NRAS	ALPS4, CMNS, N-ras, NCMS, NRAS1, NS6	1
369	ARAF	A-RAF, ARAF1, PKS2, RAFA1	X
673	BRAF	B-RAF1, B-raf, BRAF1, NS7, RAFB1	7
5894	RAF1	CMD1NN, CRAF, NS5, Raf-1, c-Raf	3
100507436	MICA	MIC-A, PERB11.1	6
4277	MICB	PERB11.2	6
79465	ULBP3	N2DL-3, NKG2DL3, RAET1N	6
80328	ULBP2	ALCAN-alpha, N2DL2, NKG2DL2, RAET1H, RAET1L	6
80329	ULBP1	N2DL-1, NKG2DL1, RAET1I	6
22914	KLRK1	CD314, D12S2489E, KLR, NKG2-D, NKG2D	12
10870	HCST	DAP10, KAP10, PIK3AP	19
962	CD48	BCM1, BLAST, BLAST1, MEM-102, SLAMF2, hCD48, mCD48	1
51744	CD244	2B4, NAIL, NKR2B4, Nmrk, SLAMF4	1
5530	PPP3CA	ACCIID, CALN, CALNA, CALNA1, CCN1, CNA1, IECEE, IECEE1, PPP2B	4
5532	PPP3CB	CALNA2, CALNB, CNA2, PP2Bbeta	10
5533	PPP3CC	CALNA3, CNA3, PP2Bgamma	8
11261	CHP1	CHP, SLC9A1BP, SPAX9, Sid470p, p22, p24	15
5534	PPP3R1	CALNB1, CNB, CNB1	2
5535	PPP3R2	PPP3RL	9
63928	CHP2	-	16
10725	NFAT5	NF-AT5, NFATL1, NFATZ, OREBP, TONEBP	16
4772	NFATC1	NF-ATC, NF-ATc1.2, NFAT2, NFATc	18
4773	NFATC2	NFAT1, NFATP	20
4775	NFATC3	NF-AT4c, NFAT4, NFATX	16
4776	NFATC4	NF-AT3, NF-ATC4, NFAT3	14
5578	PRKCA	AAG6, PKC-alpha, PKCA, PKCI+/-, PKCalpha, PRKACA	17
5579	PRKCB	PKC-beta, PKCB, PKCI(2), PKCbeta, PRKCB1, PRKCB2	16
5582	PRKCG	PKC-gamma, PKCC, PKCG, PKCI(3), PKCgamma, SCA14	19
117157	SH2D1B	EAT2	1
4068	SH2D1A	DSHP, EBVS, IMD5, LYP, MTCP1, SAP, SAP/SH2D1A, XLP, XLPD, XLPD1	X
355	FAS	ALPS1A, APO-1, APT1, CD95, FAS1, FASTM, TNFRSF6	10
3002	GZMB	C11, CCPI, CGL-1, CGL1, CSP-B, CSPB, CTLA1, CTSGL1, HLP, SECT	14
5551	PRF1	HPLH2, P1, PFP	10
836	CASP3	CPP32, CPP32B, SCA-1	4
637	BID	FP497	22
563	AZGP1	ZA2G, ZAG	7
567	B2M	IMD43	15
811	CALR	CRT, HEL-S-99n, RO, SSA, cC1qR	19
821	CANX	CNX, IP90, P90	5
909	CD1A	CD1, FCB6, HTA1, R4, T6	1
910	CD1B	CD1, CD1A, R1	1
911	CD1C	BDCA1, CD1, CD1A, R7	1
912	CD1D	CD1A, R3, R3G1	1
913	CD1E	CD1A, R2	1
920	CD4	CD4mut	12
925	CD8A	CD8, Leu2, p32	2
926	CD8B	CD8B1, LEU2, LY3, LYT3, P37	2
972	CD74	DHLAG, HLADG, II, Ia-GAMMA, p33	5
1385	CREB1	CREB, CREB-1	2
1508	CTSB	APPS, CPSB, RECEUP	8
1510	CTSE	CATE	1
1514	CTSL	CATL, CTSL1, MEP	9
1520	CTSS	-	1
2217	FCGRT	FCRN, alpha-chain	19
2923	PDIA3	ER60, ERp57, ERp60, ERp61, GRP57, GRP58, HEL-S-269, HEL-S-93n, HsT17083, P58, PI-PLC	15
3077	HFE	HFE1, HH, HLA-H, MVCD7, TFQTL2	6
3108	HLA-DMA	D6S222E, DMA, HLADM, RING6	6
3109	HLA-DMB	D6S221E, RING7	6
3111	HLA-DOA	HLA-DNA, HLA-DZA, HLADZ	6
3112	HLA-DOB	DOB, HLA_DOB	6
3113	HLA-DPA1	DP(W3), DP(W4), DPA1, HLA-DP1A, HLA-DPB1, HLADP, HLASB, PLT1	6
3115	HLA-DPB1	DPB1, HLA-DP, HLA-DP1B, HLA-DPB	6
3117	HLA-DQA1	CELIAC1, DQ-A1, DQA1, HLA-DQA	6
3118	HLA-DQA2	DC-alpha, DX-ALPHA, HLA-DCA, HLA-DXA, HLADQA2	6
3119	HLA-DQB1	CELIAC1, HLA-DQB, IDDM1	6
3122	HLA-DRA	HLA-DRA1	6
3123	HLA-DRB1	DRB1, HLA-DR1B, HLA-DRB, SS1	6
3125	HLA-DRB3	DRB3, HLA-DPB1, HLA-DR1B, HLA-DR3B	6
3126	HLA-DRB4	DR4, DRB4, HLA-DR4B, HLA-DRB4*	6
3127	HLA-DRB5	-	6
3134	HLA-F	CDA12, HLA-5.4, HLA-CDA12, HLAF	6
3136	HLA-H	HLAHP	6
3140	MR1	HLALS	1
3303	HSPA1A	HEL-S-103, HSP70-1, HSP70-1A, HSP70-2, HSP70.1, HSP70.2, HSP70I, HSP72, HSPA1	6
3304	HSPA1B	HSP70-1, HSP70-1B, HSP70-2, HSP70.1, HSP70.2, HSP72, HSPA1, HSX70	6
3305	HSPA1L	HSP70-1L, HSP70-HOM, HSP70T, hum70t	6
3306	HSPA2	HSP70-2, HSP70-3	14
3308	HSPA4	APG-2, HEL-S-5a, HS24/P52, HSPH2, RY, hsp70, hsp70RY	5
3309	HSPA5	BIP, GRP78, HEL-S-89n, MIF2	9
3310	HSPA6	HSP70B'	1
3312	HSPA8	HEL-33, HEL-S-72p, HSC54, HSC70, HSC71, HSP71, HSP73, HSPA10, LAP-1, LAP1, NIP71	11
3320	HSP90AA1	EL52, HEL-S-65p, HSP86, HSP89A, HSP90A, HSP90N, HSPC1, HSPCA, HSPCAL1, HSPCAL4, HSPN, Hsp103, Hsp89, Hsp90, LAP-2, LAP2	14
3326	HSP90AB1	D6S182, HSP84, HSP90B, HSPC2, HSPCB	6
4261	CIITA	C2TA, CIITAIV, MHC2TA, NLRA	16
4800	NFYA	CBF-A, CBF-B, HAP2, NF-YA	6
4801	NFYB	CBF-A, CBF-B, HAP3, NF-YB	12
4802	NFYC	CBF-C, CBFC, H1TF2A, HAP5, HSM, NF-YC	1
5641	LGMN	AEP, LGMN1, PRSC1	14
5696	PSMB8	ALDD, D6S216, D6S216E, JMP, LMP7, NKJO, PRAAS1, PSMB5i, RING10	6
5700	PSMC1	P26S4, S4, p56	14
5701	PSMC2	MSS1, Nbla10058, S7	7
5702	PSMC3	TBP1	11
5704	PSMC4	MIP224, RPT3, S6, TBP-7, TBP7	19
5705	PSMC5	S8, SUG-1, SUG1, TBP10, TRIP1, p45, p45/SUG	17
5706	PSMC6	SUG2, p42	14
5707	PSMD1	P112, Rpn2, S1	2
5708	PSMD2	P97, RPN1, S2, TRAP2	3
5709	PSMD3	P58, RPN3, S3, TSTA2	17
5710	PSMD4	AF, AF-1, ASF, MCB1, Rpn10, S5A, pUB-R5	1
5711	PSMD5	S5B	9
5713	PSMD7	MOV34, P40, Rpn8, S12	16
5714	PSMD8	HEL-S-91n, HIP6, HYPF, Nin1p, Rpn12, S14, p31	19
5716	PSMD10	dJ889N15.2, p28, p28(GANK)	X
5717	PSMD11	Rpn6, S9, p44.5	17
5719	PSMD13	HSPC027, Rpn9, S11, p40.5	11
5720	PSME1	HEL-S-129m, IFI5111, PA28A, PA28alpha, REGalpha	14
5721	PSME2	PA28B, PA28beta, REGbeta	14
5971	RELB	I-REL, IMD53, IREL, REL-B	19
5993	RFX5	-	1
5994	RFXAP	-	13
6555	SLC10A2	ASBT, IBAT, ISBT, NTCP2, PBAM	13
6890	TAP1	ABC17, ABCB2, APT1, D6S114E, PSF-1, PSF1, RING4, TAP1*0102N, TAP1N	6
6891	TAP2	ABC18, ABCB3, APT2, D6S217E, PSF-2, PSF2, RING11	6
6892	TAPBP	NGS17, TAPA, TPN, TPSN	6
7057	THBS1	THBS, THBS-1, TSP, TSP-1, TSP1	15
7979	SEM1	C7orf76, DSS1, ECD, SHFD1, SHFM1, SHSF1, Shfdg1	7
8302	KLRC4	NKG2-F, NKG2F	12
8546	AP3B1	ADTB3, ADTB3A, HPS, HPS2, PE	5
8625	RFXANK	ANKRA1, BLS, F14150_1, RFX-B	19
9861	PSMD6	Rpn7, S10, SGA-113M, p42A, p44S10	3
10197	PSME3	HEL-S-283, Ki, PA28-gamma, PA28G, PA28gamma, REG-GAMMA	17
10213	PSMD14	PAD1, POH1, RPN11	2
10332	CLEC4M	CD209L, CD299, DC-SIGN2, DC-SIGNR, DCSIGNR, HP10347, L-SIGN, LSIGN	19
10437	IFI30	GILT, IFI-30, IP-30, IP30	19
10544	PROCR	CCCA, CCD41, EPCR	20
11047	ADRM1	ARM-1, ARM1, GP110	20
23392	ECPAS	ECM29, KIAA0368	9
26133	TRPC4AP	C20orf188, PPP1R158, TRRP4AP, TRUSS	20
30835	CD209	CDSIGN, CLEC4L, DC-SIGN, DC-SIGN1	19
51035	UBXN1	2B28, SAKS1, UBXD10	11
51752	ERAP1	A-LAP, ALAP, APPILS, ARTS-1, ARTS1, ERAAP, ERAAP1, PILS-AP, PILSAP	5
55080	TAPBPL	TAPBP-R, TAPBPR	12
64167	ERAP2	L-RAP, LRAP	5
115653	KIR3DL3	CD158Z, KIR3DL7, KIR44, KIRC1	19
135250	RAET1E	LETAL, N2DL-4, NKG2DL4, RAET1E2, RL-4, ULBP4, bA350J20.7	6
154064	RAET1L	ULBP6	6
197131	UBR1	JBS	15
353091	RAET1G	ULBP5	6
64714	PDIA2	PDA2, PDI, PDIP, PDIR	16
5266	PI3	ESI, SKALP, WAP3, WFDC14, cementoin	20
130120	REG3G	LPPM429, PAP IB, PAP-1B, PAP1B, PAPIB, REG III, REG-III, UNQ429	2
6590	SLPI	ALK1, ALP, BLPI, HUSI, HUSI-I, MPI, WAP4, WFDC4	20
1991	ELANE	ELA2, GE, HLE, HNE, NE, PMN-E, SCN1	19
414325	DEFB103A	BD-3, DEFB-3, DEFB103, DEFB3, HBD3, HBP-3, HBP3	8
9168	TMSB10	MIG12, TB10	2
1671	DEFA6	DEF6, HD-6	8
1669	DEFA4	DEF4, HNP-4, HP-4, HP4	8
3934	LCN2	24p3, MSFI, NGAL, p25	9
3933	LCN1	PMFA, TLC, TP, VEGP	9
10584	COLEC10	3MC3, CL-34, CLL1	8
671	BPI	BPIFD1, rBPI	20
6280	S100A9	60B8AG, CAGB, CFAG, CGLB, L1AG, LIAG, MAC387, MIF, MRP14, NIF, P14	1
6279	S100A8	60B8AG, CAGA, CFAG, CGLA, CP-10, L1Ag, MA387, MIF, MRP8, NIF, P8	1
117159	DCD	AIDD, DCD-1, DSEP, HCAP, PIF	12
158062	LCN6	LCN5, UNQ643, hLcn5	9
6283	S100A12	CAAF1, CAGC, CGRP, ENRAGE, MRP-6, MRP6, p6	1
138307	LCN8	EP17, LCN5	9
728358	DEFA1B	HNP-1, HP-1, HP1	8
1990	CELA1	ELA1	12
245909	DEFB106A	BD-6, DEFB-6, DEFB106	8
254240	BPIFC	BPIL2	22
4321	MMP12	HME, ME, MME, MMP-12	11
128859	BPIFB6	BPIL3, LPLUNC6	20
116842	LEAP2	LEAP-2	5
6441	SFTPD	COLEC7, PSP-D, SFTP4, SP-D	10
392399	LCN9	HEL129	9
80341	BPIFB2	BPIL1, C20orf184, LPLUNC2, RYSR, dJ726C3.2	20
7114	TMSB4X	FX, PTMB4, TB4X, TMSB4	X
8993	PGLYRP1	PGLYRP, PGRP, PGRP-S, PGRPS, TAG7, TNFSF3L	19
56829	ZC3HAV1	ARTD13, FLB6421, PARP13, ZAP, ZC3H2, ZC3HDC2	7
11013	TMSB15A	TMSB15, TMSB15B, TMSL8, TMSNB, Tb15, TbNB	X
6285	S100B	NEF, S100, S100-B, S100beta	21
6284	S100A13	-	1
245932	DEFB119	DEFB-19, DEFB-20, DEFB120, DEFB20, ESC42-RELA, ESC42-RELB	20
245910	DEFB107A	BD-7, DEFB-7, DEFB107	8
245908	DEFB105A	BD-5, DEFB-5, DEFB105	8
3053	SERPIND1	D22S673, HC2, HCF2, HCII, HLS2, LS2, THPH10	22
140881	DEFB129	C20orf87, DEFB-29, DEFB29, bA530N10.3, hBD-29	20
140850	DEFB127	C20orf73, DEF-27, DEFB-27, DEFB27, bA530N10.2, hBD-27	20
6286	S100P	MIG9	4
6278	S100A7	PSOR1, S100A7c	1
81623	DEFB126	C20orf8, DEFB-26, DEFB26, HBD26, bA530N10.1, hBD-26	20
503841	DEFB106B	BD-6, DEFB-6	8
503618	DEFB104B	BD-4, DEFB-4, hBD-4	8
503614	DEFB107B	HsT21816	8
114771	PGLYRP3	PGLYRPIalpha, PGRP-Ialpha, PGRPIA	1
114770	PGLYRP2	HMFT0141, PGLYRPL, PGRP-L, PGRPL, TAGL-like, tagL, tagL-alpha, tagl-beta	19
6281	S100A10	42C, ANX2L, ANX2LG, CAL1L, CLP11, Ca[1], GP11, P11, p10	1
6273	S100A2	CAN19, S100L	1
245938	DEFB125	DEFB-25	20
245936	DEFB123	DEFB-23, DEFB23, ESC42-RELD	20
504180	DEFB105B	BD-5, DEFB-5	8
400830	DEFB132	BD-32, DEFB-32, DEFB32, HEL-75, KFLL827, UNQ827	20
359710	BPIFB3	C20orf185, LPLUNC3, RYA3	20
286256	LCN12	-	9
57115	PGLYRP4	PGLYRPIbeta, PGRP-Ibeta, PGRPIB, SBBI67	1
6282	S100A11	HEL-S-43, MLN70, S100C	1
6276	S100A5	S100D	1
6274	S100A3	S100E	1
6271	S100A1	S100, S100-alpha, S100A	1
245939	DEFB128	DEFB-28, DEFB28, hBD-28	20
245911	DEFB108B	DEFB-8, hBD-8	11
3346	HTN1	HIS1	4
55716	LMBR1L	LIMR	12
338324	S100A7A	NICE-2, NICE2, S100A15, S100A7L1, S100A7f	1
117285	DEFB118	C20orf63, DEFB-18, ESC42, ESP13.6	20
81035	COLEC12	CLP1, NSR2, SCARA4, SRCL	18
9087	TMSB4Y	TB4Y	Y
644414	DEFB131A	DEFB-31, DEFB131	4
613211	DEFB134	-	8
245940	DEFB130A	DEFB-30, DEFB130, DEFB130L, DEFB30	8
245937	DEFB124	DEFB-24	20
245934	DEFB121	DEFB21, ESC42RELC	20
245930	DEFB116	DEFB-16	20
245929	DEFB115	DEFB-15	20
245928	DEFB114	DEFB-14, DEFB14	6
245927	DEFB113	DEFB-13	6
245915	DEFB112	DEFB-12	6
245913	DEFB110	DEFB-10, DEFB-11, DEFB111	6
286527	TMSB15B	TMSB15A, TMSL8, TMSNB, Tbeta15b	X
403339	DEFB133	-	6
170591	S100Z	Gm625, S100-zeta	5
57506	MAVS	CARDIF, IPS-1, IPS1, VISA	20
7117	TMSB4XP8	TMSL3	4
57402	S100A14	BCMP84, S100A15	1
414332	LCN10	-	9
140576	S100A16	AAG13, DT1P1A7, S100F	1
613210	DEFB136	DEFB137	8
613209	DEFB135	DEFB136	8
245931	DEFB117	DEFB-17	20
92092	ZC3HAV1L	C7orf39	7
645922	S100A7L2	S100a7b	1
50639	MBL3P	COLEC2, MBL	10
100289462	DEFB4B	DEFB4P	8
149954	BPIFB4	C20orf186, LPLUNC4, RY2G5, dJ726C3.5	20
100129216	DEFB131B	-	11
613253	DEFA1A3	DEFA1, DEFA3, DEFT1P	8
286310	LCN1P1	LCN1L1, bA430N14.2	9
795	S100G	CABP, CABP1, CABP9K, CALB3	X
724067	DEFA7P	DEFA7	8
100133267	DEFB130B	-	8
100133128	DEFB108F	DEFB108P5	4
100128174	DEFB131C	-	8
126637	TCHHL1	S100A17, THHL1	1
64129	TINAGL1	ARG1, LCN7, LIECG3, TINAGRP	1
51310	SLC22A17	24p3R, BOCT, BOIT, NGALR, NGALR2, NGALR3, hBOIT	14
117166	WFIKKN1	C16orf12, RJD2, WFDC20A, WFIKKN	16
10406	WFDC2	EDDM4, HE4, WAP5, dJ461P17.6	20
89766	UMODL1	-	21
4318	MMP9	CLG4B, GELB, MANDP2, MMP-9	20
3730	ANOS1	ADMLX, HH1, HHA, KAL, KAL1, KALIG-1, KMS, WFDC19	X
7099	TLR4	ARMD10, CD284, TLR-4, TOLL	9
10407	SPAG11B	EDDM2B, EP2, EP2C, EP2D, HE2, HE2C, SPAG11, SPAG11A	8
2	A2M	A2MD, CPAMD5, FWP007, S863-7	12
4790	NFKB1	CVID12, EBP-1, KBF1, NF-kB, NF-kB1, NF-kappa-B1, NF-kappaB, NF-kappabeta, NFKB-p105, NFKB-p50, NFkappaB	4
60489	APOBEC3G	A3G, ARCD, ARP-9, ARP9, CEM-15, CEM15, MDS019, bK150C2.7, dJ494G10.1	22
2172	FABP6	I-15P, I-BABP, I-BALB, I-BAP, ILBP, ILBP3, ILLBP	5
64127	NOD2	ACUG, BLAU, BLAUS, CARD15, CD, CLR16.3, IBD1, NLRC2, NOD2B, PSORAS1, YAOS	16
4153	MBL2	COLEC1, HSMBPC, MBL, MBL2D, MBP, MBP-C, MBP1, MBPD	10
653509	SFTPA1	COLEC4, PSAP, PSP-A, PSPA, SFTP1, SFTPA1B, SP-A, SP-A1, SP-A1 beta, SP-A1 delta, SP-A1 epsilon, SP-A1 gamma, SPA, SPA1	10
5947	RBP1	CRABP-I, CRBP, CRBP1, CRBPI, RBPC	3
7097	TLR2	CD282, TIL4	4
30061	SLC40A1	FPN1, HFE4, IREG1, MST079, MSTP079, MTP1, SLC11A3	2
5047	PAEP	GD, GdA, GdF, GdS, PAEG, PEP, PP14, ZIF-1	9
148738	HJV	HFE2, HFE2A, JH, RGMC	1
4586	MUC5AC	MUC5, TBM, leB, mucin	11
29991	OBP2A	LCN13, OBP, OBP2C, OBPIIa, hOBPIIa	9
5360	PLTP	BPIFE, HDLCQ9	20
4599	MX1	IFI-78K, IFI78, MX, MxA, lncMX1-215	21
23586	DDX58	RIG-I, RIG1, RIGI, RLR-1, SGMRT2	9
3661	IRF3	IIAE7	19
729238	SFTPA2	COLEC5, PSAP, PSP-A, PSPA, SFTP1, SFTPA2B, SP-2A, SP-A, SPA2, SPAII	10
4018	LPA	AK38, APOA, LP	6
3929	LBP	BPIFD2	20
5950	RBP4	MCOPCB10, RDCCAS	10
50507	NOX4	KOX, KOX-1, RENOX	11
4057	LTF	GIG12, HEL110, HLF2, LF	3
83758	RBP5	CRBP-III, CRBP3, CRBPIII, HRBPiso	12
2173	FABP7	B-FABP, BLBP, FABPB, MRG	6
2171	FABP5	E-FABP, EFABP, KFABP, PA-FABP, PAFABP	8
2170	FABP3	FABP11, H-FABP, M-FABP, MDGI, O-FABP	1
2169	FABP2	FABPI, I-FABP	4
2167	FABP4	A-FABP, AFABP, ALBP, HEL-S-104, aP2	8
140902	R3HDML	dJ881L22.3	20
128861	BPIFA3	C20orf71, SPLUNC3	20
92747	BPIFB1	C20orf114, LPLUNC1	20
8638	OASL	OASL1, OASLd, TRIP-14, TRIP14, p59 OASL, p59-OASL, p59OASL	12
1382	CRABP2	CRABP-II, RBP6	1
1381	CRABP1	CRABP, CRABP-I, CRABPI, RBP5	15
116362	RBP7	CRABP4, CRBP4, CRBPIV	1
53905	DUOX1	LNOX1, NOXEF1, THOX1	15
29989	OBP2B	LCN14, OBPIIb	9
5948	RBP2	CRABP-II, CRBP2, CRBPII, RBPC2	3
389812	LCN15	PRO6093, UNQ2541	9
1071	CETP	BPIFF, HDLCQ10	16
646486	FABP12	-	8
646480	FABP9	PERF, PERF15, T-FABP, TLBP	8
51297	BPIFA1	LUNX, NASG, PLUNC, SPLUNC1, SPURT, bA49G10.5	20
401562	LCNL1	-	9
733	C8G	C8C	9
653423	SPAG11A	EDDM2A, HE2	8
51050	PI15	CRISP8, P24TI, P25TI	8
27035	NOX1	GP91-2, MOX1, NOH-1, NOH1	X
5375	PMP2	CMT1G, FABP8, M-FABP, MP2, P2	8
347	APOD	-	3
5005	ORM2	AGP-B, AGP-B', AGP2	9
5004	ORM1	AGP-A, AGP1, HEL-S-153w, ORM	9
5657	PRTN3	ACPA, AGP7, C-ANCA, CANCA, MBN, MBT, NP-4, NP4, P29, PR-3, PR3	19
5371	PML	MYL, PP8675, RNF71, TRIM19	15
64782	AEN	ISG20L1, pp12744	15
1536	CYBB	AMCBX2, CGD, GP91-1, GP91-PHOX, GP91PHOX, IMD34, NOX2, p91-PHOX	X
140683	BPIFA2	C20orf70, PSP, SPLUNC2, bA49G10.1	20
3669	ISG20	CD25, HEM45	15
602	BCL3	BCL4, D19S37	19
81875	ISG20L2	HSD38	1
79400	NOX5	-	15
50508	NOX3	GP91-3, MOX-2	6
50506	DUOX2	LNOX2, NOXEF2, P138-TOX, TDH6, THOX2	15
7098	TLR3	CD283, IIAE2	4
7037	TFRC	CD71, IMD46, T9, TFR, TFR1, TR, TRFR, p90	3
64135	IFIH1	AGS7, Hlcd, IDDM19, MDA-5, MDA5, RLR-2, SGMRT1	2
4035	LRP1	A2MR, APOER, APR, CD91, IGFBP-3R, IGFBP3R, IGFBP3R1, KPA, LRP, LRP1A, TGFBR5	12
85363	TRIM5	RNF88, TRIM5alpha	11
3620	IDO1	IDO, IDO-1, INDO	8
4734	NEDD4	NEDD4-1, RPF1	15
6774	STAT3	ADMIO, ADMIO1, APRF, HIES	17
6772	STAT1	CANDF7, IMD31A, IMD31B, IMD31C, ISGF-3, STAT91	2
9021	SOCS3	ATOD4, CIS3, Cish3, SOCS-3, SSI-3, SSI3	17
6406	SEMG1	CT103, SEMG, SGI, dJ172H20.2	20
8651	SOCS1	CIS1, CISH1, JAB, SOCS-1, SSI-1, SSI1, TIP-3, TIP3	16
6041	RNASEL	PRCA1, RNS4	1
3659	IRF1	IRF-1, MAR	5
200316	APOBEC3F	A3F, ARP8, BK150C2.4.MRNA, KA6	22
5920	PLAAT4	HRASLS4, HRSL4, PLA1/2-3, PLAAT-4, RARRES3, RIG1, TIG3	11
1118	CHIT1	CHI3, CHIT, CHITD	1
51284	TLR7	TLR7-like	X
5478	PPIA	CYPA, CYPH, HEL-S-69p	7
7791	ZYX	ESP-2, HED-2	7
79671	NLRX1	CLR11.3, DLNB26, NOD26, NOD5, NOD9	11
5225	PGC	PEPC, PGII	6
9641	IKBKE	IKK-E, IKK-i, IKKE, IKKI	1
9636	ISG15	G1P2, IFI15, IMD38, IP17, UCRP, hUCRP	1
79132	DHX58	D11LGP2, D11lgp2e, LGP2, RLR-3	17
7128	TNFAIP3	A20, AISBL, OTUD7C, TNFA1P2	6
7036	TFR2	HFE3, TFRC2	7
2220	FCN2	EBP-37, FCNL, P35, ficolin-2	9
4585	MUC4	ASGP, HSA276359, MUC-4	3
2149	F2R	CF2R, HTR, PAR-1, PAR1, TR	5
2006	ELN	ADCL1, SVAS, WBS, WS	7
4137	MAPT	DDPAC, FTDP-17, MAPTL, MSTD, MTBT1, MTBT2, PPND, PPP1R103, TAU	17
4069	LYZ	LYZF1, LZM	12
1540	CYLD	BRSS, CDMT, CYLD1, CYLDI, EAC, MFT, MFT1, SBS, TEM, USPL2	16
3818	KLKB1	KLK3, PKK, PKKD, PPK	4
1472	CST4	-	20
1465	CSRP1	CRP, CRP1, CSRP, CYRP, D1S181E, HEL-141, HEL-S-286	1
1432	MAPK14	CSBP, CSBP1, CSBP2, CSPB1, EXIP, Mxi2, PRKM14, PRKM15, RK, SAPK2A, p38, p38ALPHA	6
3725	JUN	AP-1, AP1, c-Jun, cJUN, p39	1
3685	ITGAV	CD51, MSK8, VNRA, VTNR	2
3663	IRF5	SLEB10	7
51311	TLR8	CD288	X
10578	GNLY	D2S69E, LAG-2, LAG2, NKG5, TLA519	2
975	CD81	CVID6, S5.7, TAPA1, TSPAN28	11
5610	EIF2AK2	EIF2AK1, LEUDEN, PKR, PPP1R83, PRKR	2
55937	APOM	G3a, HSPC336, NG20, apo-M	6
27101	CACYBP	GIG5, PNAS-107, S100A6BP, SIP	1
10392	NOD1	CARD4, CLR7.1, NLRC1	7
5599	MAPK8	JNK, JNK-46, JNK1, JNK1A2, JNK21B1/2, PRKM8, SAPK1, SAPK1c	10
684	BST2	CD317, TETHERIN	19
670	BPHL	BPH-RP, MCNAA, VACVASE	6
5320	PLA2G2A	MOM1, PLA2, PLA2B, PLA2L, PLA2S, PLAS1, sPLA2	1
192343	NEWENTRY	-	-
2770	GNAI1	Gi	7
7474	WNT5A	hWNT5A	3
5045	FURIN	FUR, PACE, PCSK3, SPC1	15
103	ADAR	ADAR1, AGS6, DRADA, DSH, DSRAD, G1P1, IFI-4, IFI4, K88DSRBP, P136	1
7297	TYK2	IMD35, JTK1	19
4843	NOS2	HEP-NOS, INOS, NOS, NOS2A	17
7187	TRAF3	CAP-1, CAP1, CD40bp, CRAF1, IIAE5, LAP1, RNF118	14
7178	TPT1	HRF, TCTP, p02, p23	13
7169	TPM2	AMCD1, DA1, DA2B, DA2B4, HEL-S-273, NEM4, TMSB	9
4756	NEO1	IGDCC2, NGN, NTN1R2	15
79026	AHNAK	AHNAKRS, PM227	11
7096	TLR1	CD281, TIL, TIL. LPRS5, rsc786	4
7084	TK2	MTDPS2, MTTK, PEOB3, SCA31	16
7001	PRDX2	HEL-S-2a, NKEF-B, NKEFB, PRP, PRX2, PRXII, PTX1, TDPX1, TPX1, TSA	19
4600	MX2	MXB	21
2243	FGA	Fib2	4
6934	TCF7L2	TCF-4, TCF4	10
2150	F2RL1	GPR11, PAR2	5
26007	TKFC	DAK, NET45, TKFCD	11
4481	MSR1	CD204, SCARA1, SR-A, SR-AI, SR-AII, SR-AIII, SRA, phSR1, phSR2	8
64332	NFKBIZ	IKBZ, INAP, MAIL	3
64327	LMBR1	ACHP, C7orf2, DIF14, LSS, PPD2, THYP, TPT, ZRS	7
57119	EPPIN	CT71, CT72, SPINLW1, WAP7, WFDC7, dJ461P17.2	20
6714	SRC	ASV, SRC1, THC6, c-SRC, p60-Src	20
4353	MPO	-	17
1994	ELAVL1	ELAV1, HUR, Hua, MelG	19
6667	SP1	-	12
6647	SOD1	ALS, ALS1, HEL-S-44, IPOA, SOD, STAHP, hSod1, homodimer	21
64146	PDF	-	16
54567	DLL4	AOS6, delta4, hdelta2	15
11319	ECD	GCR2, HSGT1, SGT1	10
6556	SLC11A1	LSH, NRAMP, NRAMP1	2
1755	DMBT1	GP340, SAG, SALSA, muclin	10
340061	STING1	ERIS, MITA, MPYS, NET23, SAVI, STING, STING-beta, TMEM173, hMITA, hSTING	5
6499	SKIV2L	170A, DDX13, HLP, SKI2, SKI2W, SKIV2, SKIV2L1, THES2	6
6407	SEMG2	SGII	20
1674	DES	CDCD3, CSM1, CSM2, LGMD1D, LGMD1E, LGMD2R	2
1633	DCK	-	4
1616	DAXX	BING2, DAP6, EAP1, SMIM40	6
8726	EED	COGIS, HEED, WAIT1	11
3987	LIMS1	PINCH, PINCH-1, PINCH1	2
3906	LALBA	LYZG	12
164668	APOBEC3H	A3H, ARP-10, ARP10	22
164656	TMPRSS6	IRIDA, MT2	22
11005	SPINK5	LEKTI, LETKI, NETS, NS, VAKTI	5
8685	MARCO	SCARA2, SR-A6	2
8678	BECN1	ATG6, VPS30, beclin1	17
3827	KNG1	BDK, BK, HMWK, KNG	3
1445	CSK	-	15
3757	KCNH2	ERG-1, ERG1, H-ERG, HERG, HERG1, Kv11.1, LQT2, SQT1	7
3727	JUND	AP-1	19
3716	JAK1	JAK1A, JAK1B, JTK3	1
1364	CLDN4	CPE-R, CPER, CPETR, CPETR1, WBSCR8, hCPE-R	7
6037	RNASE3	ECP, RAF1, RNS3	14
6029	RN7SL1	7L1a, 7SL, RN7SL, RNSRP1	14
3665	IRF7	IMD39, IRF-7, IRF-7H, IRF7A, IRF7B, IRF7C, IRF7H	11
3658	IREB2	ACO3, IRE-BP 2, IRE-BP2, IRP2, IRP2AD, NDCAMA	15
3611	ILK	HEL-S-28, ILK-1, ILK-2, P59, p59ILK	11
200315	APOBEC3A	A3A, ARP3, PHRBN, bK150C2.1	22
10747	MASP2	MAP19, MASP-2, MASP1P1, sMAP	1
5987	TRIM27	RFP, RNF76	6
5970	RELA	CMCU, NFKB3, p65	11
5806	PTX3	TNFAIP5, TSG-14	3
3438	IFN1@	IFNA	9
84958	SYTL1	JFC1, SLP1	1
27350	APOBEC3C	A3C, APOBEC1L, ARDC2, ARDC4, ARP5, PBI, bK150C2.3	22
10521	DDX17	P72, RH70	22
5743	PTGS2	COX-2, COX2, GRIPGHS, PGG/HS, PGHS-2, PHS-2, hCox-2	1
3350	HTR1A	5-HT-1A, 5-HT1A, 5HT1a, ADRB2RL1, ADRBRL1, G-21, PFMCD	5
989	SEPTIN7	CDC10, CDC3, NBLA02942, SEPT7, SEPT7A	7
929	CD14	-	5
5648	MASP1	3MC1, CRARF, CRARF1, MAP1, MASP, MASP3, MAp44, PRSS5, RaRF	3
5624	PROC	APC, PC, PROC1, THPH3, THPH4	2
3273	HRG	HPRG, HRGP, THPH11	3
10397	NDRG1	CAP43, CMT4D, DRG-1, DRG1, GC4, HMSNL, NDR1, NMSL, PROXY1, RIT42, RTP, TARG1, TDD5	8
10379	IRF9	IRF-9, ISGF3, ISGF3G, p48	14
10346	TRIM22	GPSTAF50, RNF94, STAF50	11
10314	LANCL1	GPR69A, p40	2
5531	PPP4C	PP-X, PP4, PP4C, PPH3, PPP4, PPX	16
3162	HMOX1	HMOX1D, HO-1, HSP32, bK286B10	22
3146	HMGB1	HMG-1, HMG1, HMG3, SBP-1	13
84659	RNASE7	RAE1	14
10257	ABCC4	MOAT-B, MOATB, MRP4	13
3065	HDAC1	GON-10, HD1, KDAC1, RPD3, RPD3L1	1
5359	PLSCR1	MMTRA1B	3
60468	BACH2	BTBD25, IMD60	6
10010	TANK	I-TRAF, ITRAF, TRAF2	2
408	ARRB1	ARB1, ARR1	11
91543	RSAD2	2510004L01Rik, cig33, cig5, vig1	2
55576	STAB2	FEEL2, FELE-2, FELL2, FEX2, HARE, SCARH1	12
29110	TBK1	FTDALS4, IIAE8, NAK, T2K	12
5133	PDCD1	CD279, PD-1, PD1, SLEB2, hPD-1, hPD-l, hSLE1	2
5126	PCSK2	NEC 2, NEC-2, NEC2, PC2, SPC2	20
5122	PCSK1	BMIQ12, NEC1, PC1, PC3, SPC3	5
384	ARG2	-	14
366	AQP9	AQP-9, HsT17287, SSC1, T17287	15
350	APOH	B2G1, B2GP1, BG	17
332	BIRC5	API4, EPR-1	17
309	ANXA6	ANX6, CBP68, CPB-II, p68, p70	5
7448	VTN	V75, VN, VNT	17
7431	VIM	-	10
7412	VCAM1	CD106, INCAM-100	1
5052	PRDX1	MSP23, NKEF-A, NKEFA, PAG, PAGA, PAGB, PRX1, PRXI, TDPX2	1
2670	GFAP	ALXDRD	17
2634	GBP2	-	1
213	ALB	HSA, PRO0883, PRO0903, PRO1341	4
55315	SLC29A3	ENT3, HCLAP, HJCD, PHID	10
4938	OAS1	E18/E16, IFI-4, OIAS, OIASI	12
177	AGER	RAGE, SCARJ1	6
81622	UNC93B1	IIAE1, UNC93, UNC93B, Unc-93B1	11
4842	NOS1	IHPS1, N-NOS, NC-NOS, NOS, bNOS, nNOS	12
71	ACTG1	ACT, ACTG, DFNA20, DFNA26, HEL-176	17
58	ACTA1	ACTA, ASMA, CFTD, CFTD1, CFTDM, MPFD, NEM1, NEM2, NEM3, SHPM	1
48	ACO1	ACONS, HEL60, IREB1, IREBP, IREBP1, IRP1	9
12	SERPINA3	AACT, ACT, GIG24, GIG25	14
25817	TAFA5	FAM19A5, QLLK5208, TAFA-5, UNQ5208	22
284467	TAFA3	FAM19A3, TAFA-3	1
151647	TAFA4	FAM19A4, TAFA-4	3
407738	TAFA1	FAM19A1, TAFA-1	3
338811	TAFA2	FAM19A2, TAFA-2	12
999	CDH1	Arc-1, BCDS1, CD324, CDHE, ECAD, LCAM, UVO	16
2268	FGR	SRC2, c-fgr, c-src2, p55-Fgr, p55c-fgr, p58-Fgr, p58c-fgr	1
1401	CRP	PTX1	1
3717	JAK2	JTK10, THCYT3	9
5747	PTK2	FADK, FAK, FAK1, FRNK, PPP1R71, p125FAK, pp125FAK	8
942	CD86	B7-2, B7.2, B70, CD28LG2, LAB72	3
3055	HCK	JTK9, p59Hck, p61Hck	20
4973	OLR1	CLEC8A, LOX1, LOXIN, SCARE1, SLOX1	12
156	GRK2	ADRBK1, BARK1, BETA-ARK1	11
7294	TXK	BTKL, PSCTK5, PTK4, RLK, TKL	4
915	CD3D	CD3-DELTA, IMD19, T3D	11
916	CD3E	IMD18, T3E, TCRE	11
917	CD3G	CD3-GAMMA, IMD17, T3G	11
5788	PTPRC	B220, CD45, CD45R, GP180, L-CA, LCA, LY5, T200	1
3702	ITK	EMT, LPFS1, LYK, PSCTK2	5
7006	TEC	PSCTK4	4
4690	NCK1	NCK, NCKalpha, nck-1	3
8440	NCK2	GRB4, NCKbeta	2
9402	GRAP2	GADS, GRAP-2, GRB2L, GRBLG, GRID, GRPL, GrbX, Grf40, Mona, P38	22
5062	PAK2	PAK65, PAKgamma	3
5063	PAK3	ARA, MRX30, MRX47, OPHN3, PAK-3, PAK3beta, bPAK, beta-PAK	X
10298	PAK4	-	19
56924	PAK6	PAK5	15
57144	PAK5	PAK7	20
387	RHOA	ARH12, ARHA, EDFAOB, RHO12, RHOH12	3
998	CDC42	CDC42Hs, G25K, TKS	1
2353	FOS	AP-1, C-FOS, p55	14
84433	CARD11	BENTA, BIMP3, CARMA1, IMD11, IMD11A, PPBL	7
8915	BCL10	CARMEN, CIPER, CLAP, IMD37, c-E10, mE10	1
10892	MALT1	IMD12, MLT, MLT1, PCASP1	18
1147	CHUK	IKBKA, IKK-alpha, IKK1, IKKA, NFKBIKA, TCF16	10
3551	IKBKB	IKK-beta, IKK2, IKKB, IMD15, IMD15A, IMD15B, NFKBIKB	8
8517	IKBKG	AMCBX1, EDAID1, FIP-3, FIP3, Fip3p, IKK-gamma, IKKAP1, IKKG, IMD33, IP, IP1, IP2, IPD2, NEMO, ZC2HC9	X
4792	NFKBIA	EDAID2, IKBA, MAD-3, NFKBI	14
4793	NFKBIB	IKBB, TRIP9	19
4794	NFKBIE	IKBE	6
940	CD28	Tp44	2
29851	ICOS	AILIM, CD278, CVID1	2
10000	AKT3	MPPH, MPPH2, PKB-GAMMA, PKBG, PRKBG, RAC-PK-gamma, RAC-gamma, STK-2	1
207	AKT1	AKT, CWS6, PKB, PKB-ALPHA, PRKBA, RAC, RAC-ALPHA	14
208	AKT2	HIHGHH, PKBB, PKBBETA, PRKBB, RAC-BETA	19
1326	MAP3K8	AURA2, COT, EST, ESTF, MEKK8, TPL2, Tpl-2, c-COT	10
9020	MAP3K14	FTDCR1B, HS, HSNIK, NIK	17
1493	CTLA4	ALPS5, CD, CD152, CELIAC3, CTLA-4, GRD4, GSE, IDDM12	2
23624	CBLC	CBL-3, CBL-SL, RNF57	19
867	CBL	C-CBL, CBL2, FRA11B, NSLL, RNF55	11
868	CBLB	Cbl-b, Nbla00127, RNF56	3
1019	CDK4	CMM3, PSK-J3	12
10125	RASGRP1	CALDAG-GEFI, CALDAG-GEFII, IMD64, RASGRP	15
5163	PDK1	-	2
5588	PRKCQ	PRKCT, nPKC-theta	10
28755	TRAC	IMD7, TCRA, TRA, TRCA	14
28754	TRAJ1	-	14
28753	TRAJ2	-	14
28752	TRAJ3	-	14
28751	TRAJ4	-	14
28750	TRAJ5	-	14
28749	TRAJ6	-	14
28748	TRAJ7	-	14
28747	TRAJ8	-	14
28746	TRAJ9	-	14
28745	TRAJ10	-	14
28744	TRAJ11	-	14
28743	TRAJ12	-	14
28742	TRAJ13	-	14
28741	TRAJ14	-	14
28740	TRAJ15	-	14
28739	TRAJ16	-	14
28738	TRAJ17	-	14
28737	TRAJ18	-	14
28736	TRAJ19	-	14
28735	TRAJ20	-	14
28734	TRAJ21	-	14
28733	TRAJ22	-	14
28732	TRAJ23	-	14
28731	TRAJ24	-	14
28730	TRAJ25	-	14
28729	TRAJ26	-	14
28728	TRAJ27	-	14
28727	TRAJ28	-	14
28726	TRAJ29	-	14
28725	TRAJ30	-	14
28724	TRAJ31	-	14
28723	TRAJ32	-	14
28722	TRAJ33	-	14
28721	TRAJ34	-	14
28720	TRAJ35	-	14
28719	TRAJ36	-	14
28718	TRAJ37	-	14
28717	TRAJ38	-	14
28716	TRAJ39	-	14
28715	TRAJ40	-	14
28714	TRAJ41	-	14
28713	TRAJ42	-	14
28712	TRAJ43	-	14
28711	TRAJ44	-	14
28710	TRAJ45	-	14
28709	TRAJ46	-	14
28708	TRAJ47	-	14
28707	TRAJ48	-	14
28706	TRAJ49	-	14
28705	TRAJ50	-	14
28703	TRAJ52	-	14
28702	TRAJ53	-	14
28701	TRAJ54	-	14
28699	TRAJ56	-	14
28698	TRAJ57	-	14
28697	TRAJ58	-	14
28696	TRAJ59	-	14
28694	TRAJ61	-	14
28693	TRAV1-1	TCRAV1S1, TCRAV7S1, TRAV11	14
28692	TRAV1-2	TCRAV1S2, TCRAV7S2, TRAV12	14
28691	TRAV2	TCRAV11S1, TCRAV2S1	14
28690	TRAV3	TCRAV16S1, TCRAV3S1	14
28689	TRAV4	TCRAV20S1, TCRAV4S1	14
28688	TRAV5	TCRAV15S1, TCRAV5S1	14
28686	TRAV7	TCRAV7S1	14
28685	TRAV8-1	TCRAV1S1, TCRAV8S1, TRAV81	14
28684	TRAV8-2	TCRAV1S5, TCRAV8S2, TRAV82	14
28683	TRAV8-3	TCRAV1S4, TCRAV8S3, TRAV83	14
28682	TRAV8-4	TCRAV1S2, TCRAV8S4, TRAV84	14
28680	TRAV8-6	TCRAV1S3, TCRAV8S6, TRAV86	14
28679	TRAV8-7	TCRAV8S7, TRAV87	14
28678	TRAV9-1	TCRAV9S1, TRAV91	14
28677	TRAV9-2	TCRAV22S1, TCRAV9S2, TRAV92	14
28676	TRAV10	TCRAV10S1, TCRAV24S1	14
28674	TRAV12-1	TCRAV12S1, TCRAV2S3, TRAV121	14
28673	TRAV12-2	TCRAV12S2, TCRAV2S1, TRAV122	14
28672	TRAV12-3	TCRAV12S3, TCRAV2S2, TRAV123	14
28671	TRAV13-1	TCRAV13S1, TCRAV8S1, TRAV131	14
28670	TRAV13-2	TCRAV13S2, TCRAV8S2, TRAV132	14
28669	TRAV14DV4	TCRAV6S1-hDV104S1, TRAV14/DV4, hADV14S1	14
28667	TRAV16	TCRAV16S1, TCRAV9S1	14
28666	TRAV17	TCRAV17S1, TCRAV3S1	14
28665	TRAV18	TCRAV18S1	14
28664	TRAV19	TCRAV12S1, TCRAV19S1	14
28663	TRAV20	TCRAV20S1, TCRAV30S1	14
28662	TRAV21	TCRAV21S1, TCRAV23S1	14
28661	TRAV22	TCRAV13S1, TCRAV22S1	14
28660	TRAV23DV6	TCRAV17S1, TRAV23/DV6, hADV23S1	14
28659	TRAV24	TCRAV18S1, TCRAV24S1	14
28658	TRAV25	TCRAV25S1, TCRAV32S1	14
28657	TRAV26-1	TCRAV26S1, TCRAV4S2, TRAV261	14
28656	TRAV26-2	TCRAV26S2, TCRAV4S1, TRAV262	14
28655	TRAV27	TCRAV10S1, TCRAV27S1	14
28653	TRAV29DV5	TCRA, TCRAV21S1, TRAV29/DV5, hADV29S1	14
28652	TRAV30	TCRAV29S1, TCRAV30S1	14
28648	TRAV34	TCRAV26S1, TCRAV34S1	14
28647	TRAV35	TCRAV25S1, TCRAV35S1	14
28646	TRAV36DV7	TCRAV28S1, TRAV36/DV7, hADV36S1	14
28644	TRAV38-1	TCRAV14S2, TCRAV38S1, TRAV381	14
28643	TRAV38-2DV8	TCRAV14S1, TRAV382DV8, hADV38S2	14
28642	TRAV39	TCRAV27S1, TCRAV39S1	14
28641	TRAV40	TCRAV31S1, TCRAV40S1	14
28640	TRAV41	TCRAV19S1, TCRAV41S1	14
28639	TRBC1	BV05S1J2.2, TCRB, TCRBC1	7
28638	TRBC2	TCRBC2	7
28637	TRBD1	TCRBD1	7
28636	TRBD2	TCRBD2	7
28635	TRBJ1-1	TCRBJ1S1, TRBJ11	7
28634	TRBJ1-2	TCRBJ1S2, TRBJ12	7
28633	TRBJ1-3	TCRBJ1S3, TRBJ13	7
28632	TRBJ1-4	TCRBJ1S4, TRBJ14	7
28631	TRBJ1-5	TCRBJ1S5, TRBJ15	7
28630	TRBJ1-6	TCRBJ1S6, TRBJ16	7
28629	TRBJ2-1	TCRBJ2S1, TRBJ21	7
28628	TRBJ2-2	TCRBJ2S2, TRBJ22	7
28626	TRBJ2-3	TCRBJ2S3, TRBJ23	7
28625	TRBJ2-4	TCRBJ2S4, TRBJ24	7
28624	TRBJ2-5	TCRBJ2S5, TRBJ25	7
28623	TRBJ2-6	TCRBJ2S6, TRBJ26	7
28622	TRBJ2-7	TCRBJ2S7, TRBJ27	7
28620	TRBV2	TCRBV22S1A2N1T, TCRBV2S1	7
28619	TRBV3-1	TCRBV3S1, TCRBV9S1A1T, TRBV31	7
28617	TRBV4-1	BV07S1J2.7, TCRBV4S1, TCRBV7S1A1N2T, TRBV41	7
28616	TRBV4-2	TCRBV4S2, TCRBV7S3A2, TCRBV7S3A2T, TRBV42	7
28615	TRBV4-3	TCRBV4S3, TCRBV7S2A1N4T, TRBV43	7
28614	TRBV5-1	TCRBV5S1, TCRBV5S1A1T, TRBV51	7
28611	TRBV5-4	TCRBV5S4, TCRBV5S6A3N2T, TRBV54	7
28610	TRBV5-5	TCRBV5S3A2T, TCRBV5S5, TRBV55	7
28609	TRBV5-6	TCRBV5S2, TCRBV5S6, TRBV56	7
28608	TRBV5-7	TCRBV5S7, TCRBV5S7P, TRBV57	7
28607	TRBV5-8	TCRBV5S4A2T, TCRBV5S8, TRBV58	7
28606	TRBV6-1	TCRBV13S3, TCRBV6S1, TRBV61	7
28605	TRBV6-2	TCRBV13S2, TCRBV13S2A1T, TCRBV6S2, TRBV62	7
28604	TRBV6-3	TCRBV13S9/13S2A1T, TCRBV6S3, TRBV63	7
28603	TRBV6-4	TCRBV13S5, TCRBV6S4, TRBV64	7
28602	TRBV6-5	TCRBV13S1, TCRBV6S5, TRBV65	7
28601	TRBV6-6	TCRBV13S6A2T, TCRBV6S6, TRBV66	7
28600	TRBV6-7	TCRBV13S8P, TCRBV6S7, TRBV67	7
28599	TRBV6-8	TCRBV13S7P, TCRBV6S8, TRBV68	7
28598	TRBV6-9	TCRBV13S4, TCRBV6S9, TRBV69	7
28596	TRBV7-2	TCRBV6S5A1N1, TCRBV6S5A2, TCRBV7S2, TRBV72	7
28595	TRBV7-3	TCRBV6S1A1N1, TCRBV7S3, TRBV73	7
28594	TRBV7-4	TCRBV6S8A2T, TCRBV7S4, TRBV74	7
28592	TRBV7-6	TCRBV6S3A1N1T, TCRBV7S6, TRBV76	7
28591	TRBV7-7	TCRBV6S6A2T, TCRBV7S7, TRBV77	7
28590	TRBV7-8	TCRBV6S2A1N1T, TCRBV7S8, TRBV78	7
28589	TRBV7-9	TCRB, TCRBV6S4A1, TCRBV7S9, TRBV79	7
28586	TRBV9	TCRBV1S1A1N1, TCRBV9S1	7
28585	TRBV10-1	TCRBV10S1, TCRBV12S2, TCRBV12S2A1T, TRBV101	7
28584	TRBV10-2	TCRBV10S2, TCRBV12S3, TRBV102	7
28583	TRBV10-3	TCRBV10S3, TCRBV12S1A1N2, TRBV103	7
28582	TRBV11-1	TCRBV11S1, TCRBV21S1, TRBV111	7
28581	TRBV11-2	TCRBV11S2, TCRBV21S3A2N2T, TRBV112	7
28580	TRBV11-3	TCRBV11S3, TCRBV21S2A2, TRBV113	7
28577	TRBV12-3	TCRBV12S3, TCRBV8S1, TRBV123	7
28576	TRBV12-4	TCRBV12S4, TCRBV8S2A1T, TRBV124	7
28575	TRBV12-5	TCRBV12S5, TCRBV8S3, TRBV125	7
28574	TRBV13	TCRBV13S1, TCRBV23S1A2T	7
28573	TRBV14	TCRBV14S1, TCRBV16S1A1N1	7
28572	TRBV15	TCRBV15S1, TCRBV24S1A3T	7
28571	TRBV16	BV25S1J1.2, TCRB, TCRBV16S1, TCRBV25S1, TCRBV25S1A2PT	7
28570	TRBV17	TCRBV17S1, TCRBV26S1P	7
28569	TRBV18	TCRBV18S1	7
28568	TRBV19	TCRBV17S1A1T, TCRBV19S1	7
28567	TRBV20-1	TCRBV20S1, TCRBV2S1, TRBV201	7
28563	TRBV24-1	TCRBV15S1, TCRBV24S1, TRBV241	7
28562	TRBV25-1	TCRBV11S1A1T, TCRBV25S1, TRBV251	7
28560	TRBV27	TCRBV14S1, TCRBV27S1	7
28559	TRBV28	TCRBV28S1, TCRBV3S1	7
28558	TRBV29-1	TCRBV29S1, TCRBV4S1A1T, TRBV291	7
28557	TRBV30	TCRBV20S1A1N2, TCRBV30S1	7
28526	TRDC	TCRD	14
28525	TRDD1	-	14
28524	TRDD2	-	14
28523	TRDD3	TCRD	14
28522	TRDJ1	TCRD	14
28521	TRDJ2	-	14
28520	TRDJ3	-	14
28519	TRDJ4	-	14
28518	TRDV1	hDV101S1	14
28517	TRDV2	hDV102S1	14
28516	TRDV3	hDV103S1	14
6983	TRGV9	TCRGV9, TRGC1, V2	7
6982	TRGV8	TCRGV8, V1S8	7
6978	TRGV5	TCRGV5, V1S5	7
6977	TRGV4	TCRGV4, V1S4	7
6976	TRGV3	TCRGV3, V1S3	7
6974	TRGV2	TCRGV2, VIS2	7
6972	TRGJP2	JP2, TCRGJP2	7
6971	TRGJP1	JP1, TCRGJP1	7
6970	TRGJP	JP, TCRGJP	7
6969	TRGJ2	J2, TCRGJ2	7
6968	TRGJ1	J1, TCRGJ1	7
6967	TRGC2	TCRGC2, TRGC2(2X), TRGC2(3X)	7
6966	TRGC1	C1, TCRG, TCRGC1	7
6956	TRAV6	TCRAV5S1, TCRAV6S1	14
973	CD79A	IGA, MB-1	19
974	CD79B	AGM6, B29, IGB	17
4067	LYN	JTK8, p53Lyn, p56Lyn	8
695	BTK	AGMX1, AT, ATK, BPK, IGHD3, IMD1, PSCTK1, XLA	X
29760	BLNK	AGM4, BASH, BLNK-S, LY57, SLP-65, SLP65, bca	10
930	CD19	B4, CVID3	16
1380	CR2	C3DR, CD21, CR, CVID7, SLEB9	1
2932	GSK3B	-	3
3635	INPP5D	SHIP, SHIP-1, SHIP1, SIP-145, hp51CN, p150Ship	2
933	CD22	SIGLEC-2, SIGLEC2	19
971	CD72	CD72b, LYB2	9
11025	LILRB3	CD85A, HL9, ILT-5, ILT5, LILRA6, LIR-3, LIR3, PIR-B, PIRB	19
2213	FCGR2B	CD32, CD32B, FCG2, FCGR2, FCGR2C, FcRII-c, IGFR2	1
25780	RASGRP3	GRP3	2
8519	IFITM1	9-27, CD225, DSPA2a, IFI17, LEU13	11
3492	IGH	IGD1, IGH.1@, IGH@, IGHD@, IGHDY1, IGHJ, IGHJ@, IGHV, IGHV@	14
3493	IGHA1	IgA1	14
3494	IGHA2	-	14
3495	IGHD	-	14
28510	IGHD1-1	IGHD11	14
28508	IGHD1-14	DM2, IGHD114	14
28507	IGHD1-20	IGHD120	14
28506	IGHD1-26	IGHD126	14
28509	IGHD1-7	DM1, IGHD17	14
28503	IGHD2-15	D2, IGHD215	14
28505	IGHD2-2	IGHD22	14
28502	IGHD2-21	IGHD221	14
28504	IGHD2-8	DLR1, IGHD28	14
28499	IGHD3-10	DXP'1, IGHD310	14
28498	IGHD3-16	IGHD316	14
28497	IGHD3-22	IGHD322	14
28501	IGHD3-3	DXP4, IGHD33	14
28500	IGHD3-9	DXP1, IGHD39	14
28495	IGHD4-11	DA1, IGHD411	14
28494	IGHD4-17	IGHD417	14
28493	IGHD4-23	IGHD423	14
28496	IGHD4-4	DA4, IGHD44	14
28491	IGHD5-12	DK1, IGHD512	14
28490	IGHD5-18	IGHD518	14
28489	IGHD5-24	IGHD524	14
28492	IGHD5-5	DK4, IGHD55	14
28487	IGHD6-13	DN1, IGHD613	14
28486	IGHD6-19	IGHD619	14
28485	IGHD6-25	IGHD625	14
28488	IGHD6-6	D(N4), IGHD66	14
28484	IGHD7-27	DHQ52, IGHD727	14
3497	IGHE	IgE	14
3500	IGHG1	-	14
3501	IGHG2	-	14
3502	IGHG3	IgG3	14
3503	IGHG4	-	14
28483	IGHJ1	JH1	14
28481	IGHJ2	JH2	14
28479	IGHJ3	JH3b	14
28477	IGHJ4	JH4b	14
28476	IGHJ5	JH5b	14
28475	IGHJ6	JH6b	14
3507	IGHM	AGM1, MU, VH	14
28468	IGHV1-18	IGHV118	14
28474	IGHV1-2	IGHV12, V35	14
28467	IGHV1-24	IGHV124, VH	14
28473	IGHV1-3	IGHV13, VI-3B	14
28466	IGHV1-45	IGHV145, VH	14
28465	IGHV1-46	IGHV146	14
28464	IGHV1-58	IGHV158, VH	14
28461	IGHV1-69	IGHV1-E, IGHV169, IGHV1E	14
28472	IGHV1-8	IGHV18	14
28460	IGHV1-38-4	IGHV1-C, IGHV1C	14
28458	IGHV1-69-2	IGHV1-F, IGHV1F	14
28455	IGHV2-26	IGHV226, VH	14
28457	IGHV2-5	IGHV25, VH	14
28454	IGHV2-70	IGHV270, VH	14
28450	IGHV3-11	IGHV311, VH	14
28449	IGHV3-13	IGHV313	14
28448	IGHV3-15	IGHV315, VH	14
28447	IGHV3-16	IGHV316, VH	14
28445	IGHV3-20	IGHV320, VH	14
28444	IGHV3-21	IGHV321, VH	14
28442	IGHV3-23	DP47, IGHV323, V3-23, VH26	14
28439	IGHV3-30	IGHV330, VH	14
57290	IGHV3-30-3	IGHV3-3, IGHV3303	14
89770	IGHV3-30-5	IGHV3-3, IGHV3305	14
28434	IGHV3-33	IGHV333, VH	14
28432	IGHV3-35	IGHV335, VH	14
28429	IGHV3-38	IGHV338, VH	14
28426	IGHV3-43	IGHV343, VH	14
28424	IGHV3-48	IGHV348, VH	14
28423	IGHV3-49	IGHV349, VH	14
28420	IGHV3-53	IGHV353, VH	14
28414	IGHV3-64	IGHV364, VH	14
28412	IGHV3-66	IGHV366, VH	14
28452	IGHV3-7	IGHV37, VH	14
28410	IGHV3-72	IGHV372, VH	14
28409	IGHV3-73	IGHV373, VH	14
28408	IGHV3-74	IGHV374, VH	14
28451	IGHV3-9	IGHV39, VH	14
28404	IGHV3-38-3	IGHV3-D, IGHV3D	14
28402	IGHV3-69-1	IGH, IGHM, IGHV, IGHV3-11, IGHV3-H, IGHV3H, IgVH	14
28400	IGHV4-28	IGHV428, VH	14
28399	IGHV4-30-1	IGHV4-3	14
28398	IGHV4-30-2	IGHV4-3, IGHV4302	14
28397	IGHV4-30-4	IGHV4-3, IGHV4304	14
28396	IGHV4-31	IGHV431	14
28395	IGHV4-34	IGHV434, VH	14
28394	IGHV4-39	IGHV439, VH	14
28401	IGHV4-4	IGHV44, VH	14
28392	IGHV4-59	IGHV459, VH	14
28391	IGHV4-61	IGHV461, VH	14
28389	IGHV4-38-2	IGHV4-B, IGHV4B	14
28388	IGHV5-51	IGHV551, VH	14
28386	IGHV5-10-1	IGHV5-A, IGHV5A	14
28385	IGHV6-1	IGHV61, VH	14
57289	IGHV7-4-1	IGHV7-41, IGHV741	14
28378	IGHV7-81	IGHV781	14
50802	IGK	IGK@	2
3514	IGKC	HCAK1, IGKCD, Km	2
3515	IGKDEL	IGKDE	2
7842	IGKJ	IGKJ@	2
28950	IGKJ1	J1	2
28949	IGKJ2	J2	2
28948	IGKJ3	J3	2
28947	IGKJ4	J4	2
28946	IGKJ5	J5	2
3519	IGKV@	IGKV, IGKV1, IGKV1@, IGKV2, IGKV2@, IGKV3, IGKV3@	2
28940	IGKV1-12	IGKV112, L19	2
28939	IGKV1-13	IGKV113, L18	2
28938	IGKV1-16	IGKV116, L1	2
28937	IGKV1-17	A30, IGKV117	2
28935	IGKV1-27	A20, IGKV127	2
28933	IGKV1-33	IGKV133, O18	2
28931	IGKV1-37	IGKV137, O14	2
28930	IGKV1-39	IGKV139, O12, O12a	2
28299	IGKV1-5	IGKV, IGKV15, L12, L12a, V1	2
28943	IGKV1-6	IGKV16, L11	2
28942	IGKV1-8	IGKV18, L9	2
28941	IGKV1-9	IGKV19, L8	2
28903	IGKV1D-12	IGKV1D12, L19	2
28902	IGKV1D-13	IGKV1D13, L18	2
28901	IGKV1D-16	IGKV1D16, L15, L15a	2
28900	IGKV1D-17	IGKV1D17, L14	2
28896	IGKV1D-33	IGKV1D33, O8	2
28894	IGKV1D-37	IGKV1D37, O4	2
28893	IGKV1D-39	IGKV1D39, O2	2
28892	IGKV1D-42	IGKV1D42, L22	2
28891	IGKV1D-43	IGKV1D43, L23, L23a	2
28904	IGKV1D-8	IGKV1D8, L24, L24a	2
28923	IGKV2-24	A23, IGKV224	2
28921	IGKV2-28	A19, IGKV228	2
28919	IGKV2-30	A17, IGKV230	2
28916	IGKV2-40	IGKV240, O11, O11a	2
28885	IGKV2D-24	A7, IGKV2D24	2
28883	IGKV2D-28	A3, IGKV2D28	2
28882	IGKV2D-29	A2a, A2c, IGKV2D29	2
28881	IGKV2D-30	A1, IGKV2D30	2
28878	IGKV2D-40	IGKV2D40, O1	2
28914	IGKV3-11	IGKV311, L6	2
28913	IGKV3-15	IGKV315, L2	2
28912	IGKV3-20	13K18, A27, IGKV320	2
28915	IGKV3-7	IGKV37, L10, L10a, Vh	2
28876	IGKV3D-11	IGKV3D11, L20	2
28875	IGKV3D-15	IGKV3D15, L16, L16a, L16b, L16c	2
28874	IGKV3D-20	A11, A11a, IGKV3D20	2
28877	IGKV3D-7	IGKV3D7, L25	2
28908	IGKV4-1	B3, IGKV41	2
28907	IGKV5-2	B2, IGKV52	2
28906	IGKV6-21	A26, IGKV621	2
28870	IGKV6D-21	A10, IGKV6D21	2
28869	IGKV6D-41	A14	2
3535	IGL	IGL@, IGLC6	22
3537	IGLC1	IGLC	22
3538	IGLC2	IGLC	22
3539	IGLC3	IGLC	22
3542	IGLC6	IGLC	22
28834	IGLC7	C7	22
8217	IGLJ	IGLJ@	22
28833	IGLJ1	J1	22
28832	IGLJ2	J2	22
28831	IGLJ3	J3	22
28830	IGLJ4	-	22
28829	IGLJ5	-	22
28828	IGLJ6	-	22
28827	IGLJ7	J7	22
3546	IGLV@	IGLV	22
28826	IGLV1-36	IGLV136, V1-11	22
28825	IGLV1-40	IGLV140, V1-13	22
28823	IGLV1-44	IGLV144, V1-16	22
28822	IGLV1-47	IGLV147, V1-17	22
28821	IGLV1-50	IGLV150, V1-18	22
28820	IGLV1-51	IGLV151, V1-19	22
28772	IGLV10-54	IGLV1054, V1-20	22
28770	IGLV11-55	IGLV1155, V4-6	22
28816	IGLV2-11	IGLV211, V1-3	22
28815	IGLV2-14	IGLV214, V1-4	22
28814	IGLV2-18	IGLV218, V1-5	22
28813	IGLV2-23	IGLV223, V1-7	22
28811	IGLV2-33	IGLV233, V1-9	22
28817	IGLV2-8	IGLV28, V1-2	22
28809	IGLV3-1	IGLV31, V2-1	22
28803	IGLV3-10	IGLV310, V2-7	22
28802	IGLV3-12	IGLV312, V2-8	22
28799	IGLV3-16	IGLV316, V2-11	22
28797	IGLV3-19	IGLV319, V2-13, VL3L	22
28796	IGLV3-21	IGLV321, V2-14	22
28795	IGLV3-22	IGLV322, V2-15	22
28793	IGLV3-25	IGLV325, V2-17	22
28791	IGLV3-27	IGLV327, V2-19	22
28787	IGLV3-32	IGLV332, V2-23P	22
28804	IGLV3-9	IGLV39, V2-6	22
28786	IGLV4-3	IGLV43, V5-1	22
28785	IGLV4-60	IGLV460, V5-4	22
28784	IGLV4-69	IGLV469, V5-6	22
28783	IGLV5-37	IGLV537, V4-1	22
28782	IGLV5-39	IGLV539	22
28781	IGLV5-45	IGLV545, V4-2	22
28780	IGLV5-48	IGLV548, V4-3	22
28779	IGLV5-52	IGLV552, V4-4	22
28778	IGLV6-57	IGLV657, V1-22	22
28776	IGLV7-43	IGLV743, V3-2	22
28775	IGLV7-46	IGLV746, V3-3	22
28774	IGLV8-61	IGLV861, V3-4	22
28773	IGLV9-49	IGLV949, V5-2	22

## Sheet: Table S5
Table S5. Primers used for quantitative qRT-qPCR analysis.
Gene name	Sequence
TYMP-F	5’-CGGAGCGATGGCAGCCTTGAT-3’
TYMP-R	5’-TCTGGCGAAGGGTCGGGAAGT-3’
OSM-F	5’-AGGCTGGGAGACAGAGTCAGG-3’
OSM-R	5’-AGAAACACGGAAAGGAGGAAG-3’
RBM15-F	5’-GCTACTTCTGTGCCTGCTTAC-3’
RBM15-R	5’-CCAAACTACCTCGTCTGTCTC-3’
IGF2BP1-F	5’-TAACTTTGTAGGGCGTCTCATTG-3’
IGF2BP1-R	5’-TCTCAGGGTTGTAAAGGGTAAGG-3’
IGF2BP2-F	5’-GTGGGAGGTGTTGGATGGACT-3’
IGF2BP2-R	5’-TCTCAAACTGATGCCCGCTTA-3’
IGF2BP3-F	5’-TGGATGCGTTTGGGTTGTAG-3’
IGF2BP3-R	5’-CCCTCGTCTTCTCGCCTTTA-3’
LRPPRC-F	5’-CCCTCCATTGTGCTTTACTCG-3’
LRPPRC-R	5’-GTTCCCATTTGCTGCTTCACT-3’
NSUN7-F	5’-TTTGCTGCTACCTCGTTGTTC-3’
NSUN7-R	5’-TCCACTGAGATGCCTCCTTGA-3’
TRDMT1-F	5’-GGTGGGTAGTCATTGTAGGAGG-3’
TRDMT1-R	5’-ATCTTTCCAGACATAGGGCAGT-3’
TET2-F	5’-CCACCTTCCCAGAGTCCTAA-3’
TET2-R	5’-ATCTCGTGTTTGCTCCTTGT-3’
TET3-F	5’-CCCTCAGTGGCTTCTTGGA-3’
TET3-R	5’-ACAGCGTTCTGGCAGTGGT-3’
TRMT61A-F	5’-TGGGTGTTGAAGCCAAAGGG-3’
TRMT61A-R	5’-GGGACTGGAGAAGCACGAGA-3’
TRMT10B-F	5’-GTAGACCGAAGTGGGCAGAT-3’
TRMT10B-R	5’-CCTCCCGAGTTCAAGTGATT-3’
F: forward primer; R: Reverse primer.

## Sheet: Table S6
Table S6. Differentially expressed genes in GSE122897
	logFC	AveExpr	t	P.Value	adj.P.Val	B
POSTN	4.69354	7.47839	4.45745	7.87726e-05	0.0105689	1.3546
SPOCD1	4.39817	3.20818	3.6854	0.000752068	0.0187977	-0.494677
ST14	4.29803	3.57351	3.20317	0.00285631	0.0316742	-1.68892
MCEMP1	4.02403	1.34876	3.13791	0.00340175	0.0344825	-1.77805
EREG	3.98164	2.01522	2.47467	0.01822	0.0907884	-3.19949
CD300E	3.87552	4.6721	3.78408	0.000567677	0.0170087	-0.320069
APCDD1L	3.80639	1.53482	3.61714	0.000912264	0.0199997	-0.662314
GALNT5	3.78317	2.158	3.66051	0.000807044	0.0193691	-0.551141
SDS	3.77982	4.25817	2.88405	0.00661129	0.0494956	-2.51335
FAP	3.77857	4.58253	3.93052	0.000372321	0.0149901	0.0703739
IGF2BP1	3.66452	0.398314	3.15965	0.00320991	0.0335202	-1.72739
KRT7	3.57814	2.06366	2.54617	0.0153493	0.0815919	-3.06992
IGHG2	3.55217	0.528679	3.17272	0.00309961	0.0328092	-1.6983
FPR3	3.55142	4.1751	3.92761	0.000375477	0.0149925	0.0829698
ANKRD1	3.54515	1.98362	3.26265	0.0024326	0.0294404	-1.50266
GREM1	3.5093	0.778318	3.15638	0.00323814	0.0336443	-1.73468
KRT14	3.4984	2.31587	2.32178	0.0260627	0.113301	-3.52629
IFI30	3.45121	1.8443	4.29601	0.000127425	0.0119761	1.04125
C5orf46	3.44916	-0.846244	3.90723	0.000398284	0.0150561	0.0520952
RRM2	3.43076	1.70318	3.66771	0.000790771	0.0191764	-0.53664
C15orf48	3.41457	0.556369	3.42985	0.00153908	0.0241128	-1.11328
PELATON	3.36992	2.5955	3.66765	0.000790897	0.0191764	-0.535557
FGF5	3.36027	-0.725787	3.91586	0.000388472	0.0150561	0.0802635
TNFAIP6	3.36009	2.88384	4.19866	0.000169962	0.0124882	0.826774
AQP9	3.35535	4.00724	3.259	0.00245676	0.0295644	-1.61877
ALPK2	3.34067	-0.0270614	3.79743	0.000546374	0.016874	-0.2361
CA12	3.33995	3.16906	4.10188	0.000225935	0.0133961	0.57267
OSM	3.3142	4.60962	4.08008	0.000240837	0.0133961	0.453904
ANPEP	3.30421	6.25263	4.00449	0.000300332	0.0141417	0.117366
RGS1	3.26806	5.56395	4.33586	0.000113204	0.0116966	1.08783
SLC11A1	3.26787	6.73042	3.70113	0.000719225	0.0184556	-0.740281
VDR	3.25403	2.8209	4.10424	0.000224376	0.0133961	0.57871
ABCC3	3.23012	4.07276	3.82351	0.000506984	0.0163342	-0.194131
MFAP5	3.15942	2.58328	2.72114	0.00998711	0.0626865	-2.74775
HMOX1	3.14572	6.9978	3.81736	0.000516021	0.0164773	-0.445108
PCOLCE2	3.13808	3.21611	4.65603	4.33822e-05	0.009615	2.06174
PLA2G7	3.1327	2.09874	3.19153	0.00294713	0.0322437	-1.67301
IL11	3.118	1.51304	3.08435	0.00392181	0.0373014	-1.90253
CDCP1	3.11218	2.73593	3.422	0.00157283	0.0242022	-1.14669
CPA4	3.09978	1.33588	3.63312	0.000872024	0.0197326	-0.625237
ADM2	3.08182	0.568855	3.74769	0.000629909	0.0176481	-0.370122
IL10	3.02989	1.5918	4.07976	0.000241059	0.0133961	0.483327
IL2RA	3.02383	0.594152	4.0133	0.000292719	0.0140746	0.271088
HDC	3.02249	-0.515256	4.6127	4.94335e-05	0.009615	1.77305
TREM1	3.018	3.88198	3.31733	0.00209648	0.0274596	-1.47595
KRT18	3.01036	3.49009	3.09395	0.00382338	0.0367231	-1.98192
SHOX2	3.01003	-0.863276	4.2224	0.000158457	0.012379	0.858032
LILRA6	3.00162	2.53534	3.70983	0.000701656	0.0183297	-0.43118
COMP	2.99557	2.07983	2.47532	0.0181919	0.0906933	-3.22145
VCAN	2.99097	8.57868	5.52332	3.08354e-06	0.00555202	4.4209
MS4A14	2.97481	2.14253	3.91726	0.000386901	0.0150561	0.0909966
ADAMTS14	2.96437	3.20005	3.45091	0.00145194	0.0237797	-1.10344
FCGR3A	2.94613	5.88299	4.47871	7.39175e-05	0.0102868	1.45997
WNT2	2.9266	0.0926596	3.0735	0.00403597	0.037906	-1.91673
HS3ST3B1	2.92572	1.42763	4.12148	0.000213306	0.0131517	0.581582
APCDD1L-DT	2.92053	-0.144039	4.62741	4.72918e-05	0.009615	1.78483
SLC16A10	2.90278	1.69233	2.61984	0.0128308	0.0729939	-2.90645
IDO1	2.86325	-0.569939	4.06883	0.000248894	0.0133961	0.427648
ADGRG3	2.86086	2.6487	2.701	0.0105011	0.0648178	-2.79684
DLGAP5	2.85949	-0.124484	3.32301	0.00206421	0.0272483	-1.36103
EVA1A	2.85463	0.352555	3.32214	0.00206911	0.0272483	-1.36498
MMP19	2.84731	6.01106	3.87003	0.000443454	0.0156529	-0.24713
PTX3	2.84352	2.82614	2.99951	0.00490221	0.0421337	-2.15475
FPR2	2.83974	2.08737	3.65815	0.000812456	0.0193841	-0.556844
CREB3L1	2.83723	3.21537	3.53135	0.0011607	0.0218831	-0.905803
PLEK2	2.83396	0.948521	3.78486	0.000566404	0.0170014	-0.269667
LOC101929532	2.83389	-0.204591	4.21702	0.000160995	0.012379	0.768213
LIPN	2.82735	-0.653297	3.32773	0.00203779	0.0270282	-1.34705
E2F7	2.82334	0.0189224	3.96095	0.000340872	0.0146611	0.133987
MYO1G	2.81842	4.63284	4.0455	0.000266468	0.0137044	0.343602
MELK	2.81172	0.506983	3.45605	0.00143139	0.023678	-1.05768
F5	2.80843	2.81488	3.84792	0.000472624	0.0159477	-0.0860652
RARRES1	2.79359	2.74968	2.92932	0.00588349	0.0467251	-2.31585
LILRB3	2.78984	1.70284	4.10611	0.000223144	0.0133961	0.557645
LILRA5	2.78132	2.58433	3.73168	0.000659334	0.0179781	-0.377748
LINC01615	2.77699	1.43347	3.56766	0.00104847	0.0210764	-0.779975
CXCR4	2.77072	6.20417	3.78693	0.000563064	0.01696	-0.489558
IQGAP3	2.74967	2.20167	3.81665	0.000517074	0.0164859	-0.161652
MYEOV	2.72807	-0.502679	5.41731	4.26794e-06	0.0055737	3.81913
TOP2A	2.72797	2.315	3.05474	0.00424083	0.0387999	-2.00175
LOC102724323	2.72682	-0.0536003	4.35834	0.000105881	0.0116443	1.11214
LIF	2.71612	6.36813	3.29615	0.00222102	0.0280793	-1.78708
LYZ	2.70324	6.34522	3.96393	0.000337935	0.0145809	-0.0188737
CCL20	2.69903	0.764877	2.14707	0.0386485	0.146634	-3.75393
KIF20A	2.6928	0.647224	3.42553	0.00155754	0.0241532	-1.12598
ANGPTL4	2.68698	5.93808	3.61449	0.000919104	0.0200296	-0.934232
BUB1B	2.67677	0.0744916	3.434	0.00152152	0.0240257	-1.11241
MYBL2	2.67503	0.955501	2.93804	0.0057522	0.0460569	-2.21386
SCAT1	2.6675	-0.92691	3.30002	0.00219776	0.027929	-1.41564
KRT16	2.66713	1.09464	2.42313	0.020584	0.0976295	-3.26707
SERPINE1	2.65096	9.03681	4.6704	4.15421e-05	0.00957293	1.89557
IGHA1	2.64623	2.9187	2.35465	0.0241564	0.107997	-3.53802
NLRP12	2.6427	2.03027	3.30692	0.00215682	0.0277485	-1.40417
UBE2C	2.63768	0.463265	3.52511	0.0011811	0.0219262	-0.899019
ULBP2	2.63458	-0.0102682	4.48869	7.17418e-05	0.0102587	1.41788
TMEM150B	2.62936	1.29663	3.72949	0.000663459	0.0179781	-0.39206
LOXL2	2.62774	6.008	3.83741	0.000487123	0.0161662	-0.34468
ADAMDEC1	2.6134	-0.831852	3.5746	0.00102825	0.0209373	-0.763988
MACC1	2.61064	-0.0586232	3.26084	0.00244455	0.0295152	-1.50367
CXCL5	2.61053	1.7058	2.67637	0.011163	0.0672852	-2.7941
IGHG3	2.60886	0.499583	2.47763	0.0180919	0.0904086	-3.14008
IL4I1	2.60547	1.64039	4.20119	0.000168694	0.0124882	0.798587
RNASE2	2.60008	0.925986	3.52978	0.00116578	0.0218831	-0.878242
HK3	2.59872	4.77317	3.6786	0.000766724	0.0189634	-0.662083
KCNN4	2.59227	4.21304	5.09567	1.14191e-05	0.00820713	3.29977
PLEKHN1	2.58449	0.326474	4.83022	2.56146e-05	0.0087002	2.28229
PLAUR	2.57956	6.70908	3.8275	0.000501202	0.0162914	-0.414474
IGFBP1	2.57887	0.444566	2.60239	0.0133906	0.0750678	-2.89621
NECTIN4	2.57825	-0.814872	3.3569	0.00188141	0.0260654	-1.27925
PTPN22	2.57715	2.01468	4.04138	0.00026969	0.0137484	0.406203
STC2	2.57635	2.23762	2.89863	0.00636823	0.0485864	-2.3482
TIMP1	2.56612	10.2919	4.11467	0.000217609	0.0132643	0.291183
KLHDC7B	2.56601	-0.240769	3.84983	0.000470025	0.0159062	-0.131703
TYMP	2.56394	6.60559	4.21726	0.000160881	0.012379	0.668824
TKTL1	2.54291	-0.361745	2.671	0.0113123	0.0677757	-2.76104
SLA	2.53093	5.25086	3.78714	0.000562718	0.01696	-0.422187
G0S2	2.53063	3.74207	2.99767	0.00492579	0.0422696	-2.2475
DCSTAMP	2.52828	-0.677934	3.02004	0.00464577	0.0407989	-2.0373
LOX	2.52009	5.4438	3.86232	0.00045342	0.0157884	-0.23578
IGHA2	2.51543	0.395738	2.36784	0.0234277	0.105964	-3.34411
IGLC3	2.51348	-0.408755	2.67013	0.0113367	0.0678191	-2.76442
MKI67	2.50885	2.34995	3.09979	0.00376465	0.0364589	-1.90391
LUCAT1	2.50238	2.12354	2.562	0.0147727	0.0796972	-3.0575
P4HA3	2.49658	2.95085	3.72994	0.000662608	0.0179781	-0.394806
CD163	2.4952	7.31774	3.71304	0.000695274	0.0182471	-0.753893
SIGLEC7	2.49431	1.42687	3.79734	0.00054651	0.016874	-0.221689
SIGLEC14	2.49041	1.74138	3.03088	0.00451543	0.0402687	-2.03137
IL21R	2.48787	1.46269	4.36816	0.00010283	0.011612	1.21656
HMGA2	2.48321	0.260888	2.84774	0.00725514	0.0523789	-2.39626
ACP5	2.48056	4.42252	2.96595	0.00535045	0.0440596	-2.40947
BCAT1	2.47546	4.76026	3.68981	0.000742717	0.0186297	-0.637159
PLIN2	2.47541	6.43012	3.79085	0.000556781	0.0169188	-0.500904
KCNJ15	2.47453	2.43817	3.60213	0.000951648	0.0202863	-0.700586
KRT34	2.45868	-1.80862	3.42549	0.00155772	0.0241532	-1.12452
PCLAF	2.45369	-0.147956	3.33779	0.00198249	0.0266563	-1.33332
PPBP	2.45316	3.00216	2.79688	0.00825587	0.0562243	-2.63339
PRG4	2.44328	6.20782	2.24198	0.031266	0.127346	-4.18627
DOK2	2.44116	3.67754	3.67429	0.000776146	0.0190964	-0.578684
MMP1	2.43022	-1.13475	2.73276	0.00970113	0.0615572	-2.66647
TFEC	2.43019	2.98179	3.82422	0.000505944	0.0163342	-0.154566
APOBEC3A	2.42856	2.44544	3.18946	0.00296351	0.0323566	-1.69754
HASPIN	2.42257	-0.689543	3.26664	0.00240641	0.029261	-1.48666
NCAPG	2.42202	0.766894	3.63852	0.000858835	0.0196471	-0.624749
ALOX15B	2.41841	-0.771879	2.95832	0.00545762	0.0445943	-2.17305
ASPM	2.40955	0.0850528	3.17902	0.00304772	0.0325812	-1.68686
CD300LB	2.4092	2.77974	3.15135	0.00328196	0.0338885	-1.80723
RPSAP52	2.40758	-2.07077	3.89524	0.000412333	0.0152137	0.0350761
TNFSF8	2.40464	2.44518	3.51155	0.00122665	0.0223941	-0.925141
BUB1	2.39677	0.727812	3.28208	0.00230767	0.0286027	-1.45258
CCBE1	2.39554	-0.898229	2.98994	0.00502624	0.0427188	-2.0978
ADTRP	2.3932	-0.0907856	4.40203	9.29557e-05	0.0110703	1.19403
CSTA	2.3919	1.66325	3.59936	0.000959114	0.0203058	-0.701321
SLAMF9	2.38927	-0.996267	2.67085	0.0113166	0.0677757	-2.79465
C6orf132	2.38188	-0.308952	2.76267	0.0090001	0.0591054	-2.5689
CD300C	2.37211	2.36516	3.25322	0.00249552	0.0297343	-1.54579
PAPPA	2.36605	4.32257	3.64003	0.000855188	0.0195819	-0.733027
ADGRE2	2.3654	4.00347	3.92676	0.000376401	0.0149929	0.0560065
S100A12	2.3584	0.944082	2.7852	0.00850319	0.0570926	-2.53745
F2RL1	2.35737	2.30112	3.94369	0.000358379	0.0148273	0.16204
ADAM8	2.3521	5.1118	3.50821	0.00123813	0.0224527	-1.15161
FABP4	2.34838	1.68491	2.83257	0.00754107	0.0535163	-2.46615
CEACAM4	2.3479	0.46357	3.10629	0.0037003	0.0361162	-1.84518
EMILIN2	2.34749	5.75401	4.73893	3.3774e-05	0.00913451	2.19885
C5AR1	2.34358	6.44558	4.12348	0.000212057	0.0131517	0.409924
KIF18B	2.34331	0.0536672	2.77027	0.00882945	0.058428	-2.55405
CCR4	2.32991	0.448545	3.25724	0.00246852	0.0296097	-1.51091
SLAMF7	2.32687	1.54317	3.94174	0.000360408	0.0148273	0.141326
AURKB	2.326	0.400843	3.35411	0.00189586	0.0261274	-1.29306
GPR65	2.32439	2.03999	3.68581	0.000751198	0.0187977	-0.488659
STC1	2.32169	5.03804	2.33245	0.0254295	0.11144	-3.8865
CR1	2.32162	2.63351	3.87483	0.000437359	0.0155869	-0.0163332
CCL7	2.31851	-1.36901	2.56422	0.0146935	0.0794338	-3.03083
APOBR	2.31697	4.57557	3.28909	0.00226407	0.0283403	-1.65205
RGS2	2.31203	7.03235	4.4936	7.06941e-05	0.0102587	1.43179
STXBP2	2.30145	4.3576	3.46187	0.00140846	0.0235329	-1.19303
ULBP1	2.29771	-0.530469	4.46825	7.62685e-05	0.010393	1.37422
OLR1	2.29726	5.76532	2.74366	0.00944003	0.0605358	-3.08509
KRT8	2.29571	0.732946	2.70562	0.0103811	0.0643365	-2.69658
CD80	2.29472	-0.313002	3.36594	0.00183536	0.0258299	-1.26975
H19	2.29282	-0.0616372	2.74763	0.00934652	0.0602501	-2.59939
LOC102724849	2.29246	-1.38409	3.98694	0.000316072	0.0142655	0.240902
DUSP4	2.29103	3.57727	2.97248	0.00526034	0.0437669	-2.30063
LILRB2	2.28487	4.65106	3.88579	0.000423741	0.0153784	-0.110259
VNN3P	2.28428	0.755415	2.85769	0.00707311	0.0516568	-2.38165
SLC16A3	2.28378	6.26795	4.06445	0.000252106	0.0135079	0.254314
BCL2A1	2.28016	3.26592	2.94584	0.0056372	0.0454994	-2.32865
CD300LF	2.27593	2.506	3.30635	0.00216015	0.027758	-1.42702
CD300A	2.27406	4.31964	3.61917	0.000907053	0.0199936	-0.787455
S100A8	2.27393	5.32568	3.06279	0.00415177	0.0385576	-2.29125
BRIP1	2.27028	0.101789	3.27586	0.00234695	0.0288849	-1.47281
GPR84	2.26435	1.89448	3.50194	0.00125999	0.0226175	-0.938053
IL1R2	2.26331	1.33096	2.58999	0.0138014	0.0763442	-2.95325
CD36	2.25763	4.3781	2.89264	0.00646703	0.0489722	-2.58708
C5AR2	2.25049	3.8079	4.40882	9.10913e-05	0.0110337	1.37677
PIMREG	2.24814	-0.259645	3.0867	0.00389754	0.0371913	-1.88885
SPINK1	2.24725	-2.32012	4.05583	0.000258543	0.0135707	0.449593
PIEZO2	2.24642	3.10831	3.41655	0.00159669	0.0243345	-1.20139
NME8	2.24522	-0.780412	3.98804	0.000315058	0.0142655	0.205395
GALNT6	2.24484	2.45367	3.63301	0.000872315	0.0197326	-0.626261
S100A9	2.2409	6.46983	3.05078	0.00428528	0.0390493	-2.41555
DUXAP8	2.23836	0.00354054	3.11332	0.00363182	0.0357731	-1.83121
IL6	2.23654	5.73324	3.02105	0.00463343	0.0407749	-2.43225
HPSE	2.23333	3.36617	3.29412	0.00223332	0.0281648	-1.51761
VEPH1	2.23196	-0.378095	3.75611	0.000614942	0.0175894	-0.371314
CCIN	2.23041	-0.621385	3.66834	0.00078935	0.0191764	-0.566652
JCHAIN	2.22997	1.15825	2.7528	0.00922592	0.0598491	-2.61276
INHBA	2.22802	6.37363	3.60105	0.000954556	0.020297	-1.01069
KIF4A	2.22367	0.533538	3.37225	0.00180381	0.0256818	-1.24961
IBSP	2.22261	-0.512717	2.23052	0.032085	0.129602	-3.58488
CCR3	2.21752	-1.30202	3.56984	0.00104208	0.0210562	-0.780778
ARL4C	2.21621	6.0618	3.9456	0.000356397	0.0148273	-0.0638254
SLC17A9	2.2112	5.10361	4.85573	2.37068e-05	0.0087002	2.56926
HSPA8P1	2.20812	-0.62752	4.07029	0.000247834	0.0133961	0.382486
SERPINB2	2.20426	-1.39026	2.15795	0.0377307	0.144351	-3.81511
PDCD1LG2	2.2004	1.40115	4.11029	0.000220427	0.0133961	0.559372
CDC20	2.19968	0.701929	2.78495	0.00850869	0.0570926	-2.533
MYBPC3	2.19906	0.813669	3.48124	0.00133471	0.0232663	-0.993443
SLC37A2	2.19628	3.62604	3.19248	0.00293958	0.0322319	-1.79056
CLSPN	2.1952	0.114604	3.00528	0.00482875	0.0416894	-2.06362
ITGAX	2.19181	7.00638	3.39667	0.00168666	0.0250428	-1.57939
ADAMTS2	2.19053	6.25648	3.69606	0.000729652	0.018515	-0.752678
THEMIS2	2.19046	5.86764	4.1329	0.000206268	0.0130793	0.46626
COL1A1	2.19032	12.0017	3.27569	0.00234803	0.0288857	-1.9632
ARHGAP11A	2.18816	1.66686	4.34074	0.000111571	0.0116771	1.16441
PBK	2.18449	-0.267246	2.78611	0.00848386	0.0570734	-2.52067
RN7SL368P	2.18225	-0.0671382	3.22786	0.00267255	0.0306311	-1.58012
CLDN14	2.18093	-1.02029	3.6724	0.000780316	0.019119	-0.542855
IGKV1-5	2.18078	-0.84951	2.26027	0.0299969	0.124398	-3.55719
FCER1G	2.17977	5.4453	3.86758	0.000446592	0.0156914	-0.233047
TPX2	2.17745	2.03433	3.25481	0.00248477	0.0296768	-1.53175
MEFV	2.1767	2.40938	3.57228	0.00103497	0.0210246	-0.77628
FOLR3	2.17544	-1.36598	3.39463	0.00169614	0.0251042	-1.19279
SHISA3	2.16955	0.733528	2.20268	0.0341549	0.135132	-3.65742
HCAR2	2.16735	0.809563	3.12085	0.00355989	0.035404	-1.81365
FBN2	2.16445	1.70534	3.0302	0.00452355	0.0402687	-2.03451
TROAP	2.16392	0.192973	2.78837	0.0084355	0.0568617	-2.51777
CDKN2A	2.16339	0.971396	2.56814	0.0145544	0.0789531	-2.98201
SNAI1	2.16083	3.78704	3.75362	0.000619329	0.0175894	-0.389338
FPR1	2.16078	5.31572	3.46665	0.00138991	0.0234613	-1.28523
ASF1B	2.15802	1.05479	3.53142	0.00116047	0.0218831	-0.870664
CD1D	2.15748	2.08817	3.77206	0.000587534	0.0173109	-0.27368
SLC6A3	2.15621	-1.16742	3.7942	0.000551455	0.0169188	-0.258651
NFE4	2.15325	-1.19724	3.44225	0.00148716	0.0238724	-1.08098
FAM111B	2.15265	-0.531109	2.98685	0.00506698	0.0428456	-2.10287
CLEC4D	2.14947	-0.257156	3.28381	0.00229681	0.0285433	-1.45515
IGFL2	2.14925	-1.17064	2.88345	0.00662145	0.0495194	-2.34454
PIK3R5	2.14269	5.0665	3.44958	0.00145729	0.0237797	-1.30683
NLRC4	2.14163	2.48048	3.58975	0.000985402	0.0205315	-0.735184
IFITM10	2.14156	3.18082	3.7121	0.000697138	0.0182622	-0.457379
HJURP	2.1387	-0.0426014	2.65233	0.0118462	0.0695029	-2.78952
DGAT2	2.13811	1.48307	2.74892	0.00931629	0.0601643	-2.63491
CLEC5A	2.13231	4.21286	2.61374	0.0130241	0.0736247	-3.1932
LINC01614	2.13229	0.444385	2.43631	0.0199545	0.0957492	-3.21708
IGHG1	2.13204	2.87218	1.97536	0.0559907	0.185539	-4.25492
ADAMTSL1	2.12918	3.28478	3.25855	0.00245971	0.0295644	-1.60393
LAX1	2.12722	-0.195329	4.43307	8.47275e-05	0.0107643	1.25983
PYCR1	2.12484	3.59209	2.98087	0.00514654	0.0431785	-2.29843
ROR1-AS1	2.12363	-2.30467	3.90804	0.00039736	0.0150561	0.0706693
OSCAR	2.12359	3.56926	3.14918	0.00330096	0.0339856	-1.88954
RAB3B	2.11883	1.0597	2.25272	0.0305149	0.125471	-3.58856
VNN1	2.11322	1.28921	3.13399	0.00343753	0.0346615	-1.78961
XIRP1	2.11116	0.986637	2.63377	0.0123998	0.0714322	-2.85157
SERPINA1	2.11081	5.55418	3.3767	0.00178192	0.0255872	-1.53881
ORC1	2.10838	0.413838	4.18206	0.000178485	0.0125623	0.672183
LINC01592	2.09643	-1.63053	3.56721	0.0010498	0.0210882	-0.780313
DOK3	2.09587	4.76615	4.19034	0.000174183	0.0124882	0.704524
ESCO2	2.09585	-0.656796	3.24733	0.00253557	0.0299326	-1.53422
ADGRE1	2.09557	0.866143	3.50122	0.00126249	0.0226316	-0.945322
KCNE1	2.09461	0.549659	3.31377	0.00211693	0.027595	-1.38242
RUNX1	2.09368	6.02285	4.78323	2.95357e-05	0.00909956	2.30783
HTRA4	2.09204	-0.648015	2.99858	0.00491411	0.0422077	-2.07838
DUSP10	2.09131	2.62272	4.00377	0.000300957	0.0141417	0.31664
CXCR2	2.09122	3.02085	2.59711	0.0135641	0.0754579	-3.07676
CD72	2.08987	2.62941	3.55836	0.00107617	0.0214288	-0.819848
CYP2S1	2.0882	1.67507	3.32613	0.00204669	0.0270955	-1.35435
HHIP	2.08809	2.06449	2.41109	0.0211755	0.0993047	-3.36657
PTTG1	2.08641	1.08891	3.31607	0.00210371	0.0275161	-1.3732
CXCR1	2.08527	2.69801	2.41452	0.0210052	0.0988334	-3.41484
SIRPB1	2.08489	2.01851	2.74571	0.0093917	0.0604447	-2.67309
IL1RL2	2.08456	0.506906	3.47055	0.00137493	0.0233888	-1.02441
BATF	2.08236	1.13871	3.52652	0.00117646	0.0219262	-0.880884
ADAM12	2.07967	5.67331	2.84809	0.00724872	0.0523459	-2.84431
GPR42	2.07793	-2.35494	4.63716	4.59227e-05	0.009615	1.98038
MZB1	2.07404	-0.368563	3.17907	0.00304732	0.0325812	-1.68859
HAS2	2.07279	0.853009	3.3617	0.00185684	0.0258868	-1.26937
FCN1	2.0721	4.52179	2.94653	0.00562711	0.045466	-2.48694
PVT1	2.07132	1.58254	4.44715	8.12374e-05	0.010622	1.43486
DUXAP10	2.07057	-0.992894	3.11614	0.00360478	0.0356379	-1.82358
SNX20	2.06669	2.9008	4.20789	0.000165391	0.012379	0.852337
PTPRH	2.06622	-0.357847	3.52088	0.00119512	0.0220681	-0.923207
LINC03033	2.06262	-0.93048	3.44466	0.00147727	0.0238585	-1.0826
LRRC25	2.05902	3.68498	3.52803	0.0011715	0.0219262	-0.968089
SIGLEC9	2.05744	3.30815	3.41923	0.0015849	0.0242829	-1.20859
LAMC2	2.05681	2.13388	2.87033	0.00684793	0.0505583	-2.41442
FHAD1	2.05669	0.977701	3.24277	0.00256709	0.0300792	-1.5408
IGLV6-57	2.05559	-2.15534	3.18781	0.00297666	0.032367	-1.68833
HCAR3	2.05527	-0.404764	2.68863	0.0108288	0.0659785	-2.71847
TK1	2.05221	2.61271	3.41471	0.00160481	0.0243846	-1.17436
CLC	2.04924	-1.33786	3.51782	0.00120537	0.0221854	-0.906047
CENPF	2.04683	1.61112	2.72807	0.00981573	0.0619361	-2.6875
GDNF	2.04618	-0.411928	3.23735	0.00260497	0.0303163	-1.56136
GNA15	2.04541	3.54361	3.16873	0.00313286	0.0330195	-1.84289
LAMB3	2.04447	3.33509	4.03079	0.000278162	0.0139544	0.367664
CENPK	2.04095	0.126018	2.84227	0.00735705	0.0528187	-2.40617
LAIR1	2.04048	5.66448	3.83073	0.000496569	0.0161939	-0.354781
CCR5	2.0346	2.97765	3.92915	0.000373807	0.0149925	0.113918
SIGLEC1	2.02559	5.36648	4.05966	0.000255663	0.0135475	0.294066
NXF3	2.02457	-0.569888	3.81264	0.000523057	0.0165279	-0.235924
IRF4	2.02334	2.19952	3.46904	0.0013807	0.0234059	-1.02501
IGHV1-46	2.02261	-2.15687	3.11472	0.00361835	0.0357163	-1.85633
ALOX5	2.02187	5.65114	3.98189	0.000320748	0.0143195	0.0583433
LGR5	2.02177	1.06913	2.88542	0.00658804	0.0494718	-2.33149
SAMSN1	2.01964	3.89741	3.18918	0.00296574	0.032367	-1.83438
CRLF2	2.01542	-2.10922	3.67791	0.000768218	0.0189683	-0.508087
CLEC10A	2.0151	2.28215	2.92081	0.00601433	0.0472216	-2.3095
SPP1	2.01446	7.90512	2.16589	0.0370722	0.142517	-4.43286
LSP1	2.01089	5.7941	3.30592	0.00216269	0.0277623	-1.74221
TMEM26	2.0102	0.0387079	4.04223	0.000269022	0.0137484	0.310565
FMN1	2.00911	2.60982	3.75401	0.000618635	0.0175894	-0.327035
CYTOR	2.00685	2.80386	3.6285	0.000883477	0.0198583	-0.651915
CDC6	2.005	1.48093	3.34489	0.00194436	0.0264072	-1.30815
CCRL2	2.00219	2.41523	3.6233	0.000896534	0.0199775	-0.650659
LINC01060	2.00031	-1.76304	3.02969	0.00452957	0.0402757	-2.04244
PKD2L1	1.99991	-0.845747	2.72253	0.00995255	0.0625211	-2.6591
CEP55	1.99674	0.766941	2.31067	0.026737	0.115172	-3.46552
CD52	1.99453	3.57354	2.91851	0.00605019	0.0474482	-2.43749
MS4A4A	1.99095	4.05751	4.196	0.000171296	0.0124882	0.770961
CLEC4E	1.9909	1.89159	2.81058	0.00797429	0.0552176	-2.52753
LAPTM5	1.98956	8.20552	3.49918	0.0012697	0.02272	-1.35755
KYNU	1.98806	2.65564	3.10663	0.00369697	0.0361086	-1.91379
CCL24	1.98664	-1.01496	2.13444	0.0397395	0.149156	-3.78439
KRT7-AS	1.98508	-1.85805	2.39279	0.0221033	0.102183	-3.35051
ZMIZ1-AS1	1.98422	1.13956	3.10696	0.00369374	0.0360894	-1.84808
LIF-AS2	1.98398	-0.0725393	2.83047	0.00758149	0.0536822	-2.42949
CCR1	1.98018	4.3674	3.87079	0.000442484	0.0156381	-0.138537
RAD51	1.97633	0.351022	3.17301	0.00309719	0.0328092	-1.69888
CENPU	1.97348	1.07369	3.75366	0.000619251	0.0175894	-0.336566
PLAC8	1.97115	0.80641	3.31345	0.00211876	0.0275984	-1.38042
LRRC37A15P	1.97016	-1.23288	4.06991	0.000248116	0.0133961	0.434183
ASGR2	1.96985	1.13079	3.25726	0.00246834	0.0296097	-1.50821
MSR1	1.96951	5.60105	3.47316	0.00136502	0.0233516	-1.29984
KCNA3	1.9686	-0.318228	3.13331	0.00344371	0.0346991	-1.78896
MXD1	1.96815	6.25768	3.81445	0.000520341	0.0165132	-0.438153
TNS4	1.96812	-0.240636	2.90908	0.00619905	0.047955	-2.2663
SULF1	1.96802	8.17972	3.25059	0.00251331	0.0297992	-1.99742
HAVCR2	1.96639	4.76335	3.53613	0.00114528	0.0218831	-1.06131
ITGA2	1.96405	3.9016	3.23188	0.0026437	0.0304794	-1.73744
TTK	1.96235	-0.819948	2.6893	0.010811	0.0659458	-2.71974
IGKV3-11	1.96209	-1.5774	3.18823	0.00297331	0.032367	-1.66466
VEGFA	1.95875	7.66707	3.44685	0.00146833	0.0238071	-1.47847
NFAM1	1.95775	4.66821	3.47731	0.00134935	0.0233207	-1.20192
CDK1	1.95706	1.4026	2.80204	0.00814873	0.0558432	-2.52196
IL1RL1	1.95551	1.70882	1.96621	0.0570805	0.187865	-4.14008
NOD2	1.95255	3.44013	3.41161	0.00161859	0.0244941	-1.24107
CST2	1.95108	-1.99848	3.36642	0.0018329	0.0258081	-1.26015
ADAMTS4	1.94764	5.51175	2.83785	0.00744045	0.0531616	-2.8558
KIR2DL4	1.94654	-2.5389	4.55281	5.91893e-05	0.00974501	1.77104
CKAP2L	1.94633	-0.176584	2.78389	0.00853142	0.0571666	-2.52422
MCM10	1.94544	-0.228295	2.60258	0.0133841	0.0750464	-2.88518
ALOX5AP	1.94442	4.7041	2.72102	0.00998994	0.0626865	-3.03383
RPLP0P2	1.94436	0.692253	2.14199	0.0390841	0.147707	-3.76347
SASH3	1.94041	4.51696	3.53302	0.00115528	0.0218831	-1.04419
CTHRC1	1.93908	5.33266	3.1155	0.00361086	0.0356623	-2.17924
SIGLEC12	1.93738	-0.822683	2.03448	0.0493772	0.171199	-3.94981
SDC1	1.93704	2.112	2.82347	0.00771775	0.0542344	-2.51693
GALNT12	1.93655	1.77522	4.4828	7.30176e-05	0.0102587	1.54515
TREML3P	1.93469	-0.943634	2.62175	0.0127708	0.0727884	-2.87063
IGLC2	1.93431	-0.7717	2.17572	0.0362718	0.140392	-3.6799
CD69	1.93393	3.03596	3.65053	0.000830179	0.0194527	-0.608744
FBP1	1.92898	2.64239	2.69514	0.0106551	0.0654547	-2.83455
C1orf162	1.92895	4.51873	3.58007	0.00101256	0.020722	-0.922065
CSF3R	1.9274	7.09758	2.84939	0.00722465	0.0522412	-2.93559
CDKN2B	1.9271	3.77933	3.30723	0.002155	0.0277485	-1.53906
PROK2	1.92641	1.10778	2.4886	0.0176247	0.0891106	-3.14552
KNL1	1.92347	0.291458	2.64477	0.0120689	0.0701992	-2.80903
NCF2	1.92186	5.52793	3.52878	0.00116905	0.0219262	-1.15055
BIRC5	1.92119	-0.522817	2.28269	0.0285053	0.120195	-3.48229
ADGRE4P	1.91999	0.939982	3.67789	0.000768263	0.0189683	-0.523794
FCGR3B	1.91981	3.95188	2.37481	0.0230507	0.104939	-3.6695
SLC28A3	1.91805	-1.46441	2.36749	0.0234468	0.105975	-3.39755
LOC117779438	1.9156	-1.12596	3.12274	0.00354204	0.0352636	-1.80956
SERINC2	1.91409	2.84772	4.22351	0.000157936	0.012379	0.894145
CXCR3	1.91408	-0.112803	3.75609	0.000614983	0.0175894	-0.376382
TREML2	1.91161	0.487298	3.10216	0.00374109	0.036364	-1.8542
ZBP1	1.90776	0.980391	3.10752	0.00368818	0.0360623	-1.84482
TEX26-AS1	1.90666	1.45638	3.26265	0.00243255	0.0294404	-1.49982
SKA3	1.90184	-0.66773	2.5002	0.0171429	0.0875298	-3.08505
XIST	1.90125	5.64312	1.29938	0.202135	0.415532	-5.68551
GBP5	1.89994	3.38317	3.22419	0.00269916	0.0307193	-1.69755
CEACAM3	1.89956	0.757271	2.45758	0.0189751	0.0931631	-3.1885
RTKN2	1.89914	0.357396	3.21099	0.00279684	0.0312496	-1.61475
HSPA6	1.89845	3.62367	2.83589	0.0074777	0.0532935	-2.63718
IGHV5-51	1.89783	-1.18411	2.10093	0.0427676	0.156212	-3.84864
MEDAG	1.89623	6.58592	3.26099	0.00244357	0.0295152	-1.9095
ZFP69B	1.89125	0.374555	5.3343	5.50411e-06	0.00650035	3.55044
SLC12A8	1.89054	1.39459	2.67766	0.0111275	0.0671199	-2.78258
IGLV2-23	1.88948	-1.91727	2.86741	0.00689936	0.0508332	-2.38737
ESPL1	1.88558	1.58803	3.02038	0.00464157	0.040794	-2.05386
NMRAL2P	1.88486	-0.400192	3.23558	0.00261739	0.0303676	-1.56616
PIK3AP1	1.88407	4.6101	3.947	0.000354955	0.0148273	0.0426815
TMEM92	1.88398	0.192988	3.74506	0.000634645	0.0177225	-0.392722
DYNLT4	1.88289	1.52168	3.61338	0.00092197	0.0200296	-0.667583
PKMYT1	1.88016	0.328955	2.66478	0.0114877	0.0682898	-2.76991
MYB	1.87817	-0.317969	2.599	0.0135017	0.0753333	-2.89155
KMO	1.87727	0.744529	3.15733	0.00322989	0.0335956	-1.73257
POLQ	1.8772	-0.458187	2.79277	0.00834221	0.0564863	-2.50595
CATIP-AS1	1.87675	-2.529	4.05812	0.000256815	0.0135475	0.458691
CENPA	1.8732	-1.06047	2.7494	0.00930502	0.0601153	-2.60266
KCNG1	1.8706	-1.00254	3.44495	0.0014761	0.0238532	-1.08792
LINC02577	1.86799	-2.00697	2.41957	0.0207576	0.0980686	-3.31246
MMP10	1.86787	-1.43054	2.70784	0.0103238	0.0640864	-2.70102
RNASE6	1.86648	3.65367	3.77422	0.000583925	0.0172849	-0.334819
ODF3B	1.86553	4.12696	3.22196	0.00271537	0.0307612	-1.78814
CLCF1	1.86458	3.72092	3.83339	0.000492787	0.0161662	-0.18317
CCR7	1.86399	2.67753	3.35911	0.00187003	0.0260079	-1.31599
IGHV3-21	1.86372	-2.24118	2.90107	0.00632836	0.0484525	-2.34079
TYROBP	1.86322	6.50456	3.49631	0.0012799	0.0227995	-1.30119
NXPH4	1.86299	2.12448	3.43679	0.00150983	0.024015	-1.10316
KDELR3	1.86269	4.21628	2.95913	0.00544605	0.0445369	-2.43373
NCF1C	1.8605	0.343702	2.90921	0.00619701	0.047955	-2.26815
BTNL8	1.85644	-0.425294	2.87205	0.00681785	0.0504556	-2.34319
GTSE1	1.85535	0.81287	3.07865	0.00398138	0.0375666	-1.90727
LOC105369519	1.85452	-2.40012	3.93985	0.000362391	0.0148273	0.152205
NNMT	1.85436	5.98685	3.00398	0.00484532	0.0417983	-2.50647
STAP1	1.85429	-1.82391	3.29311	0.00223948	0.0281864	-1.43188
MGC12916	1.85186	-1.71538	2.44409	0.0195907	0.0947689	-3.26083
RETN	1.85056	-1.02254	2.11638	0.0413473	0.152791	-3.8101
NUF2	1.85017	0.198221	2.92887	0.00589032	0.0467477	-2.22581
GNAT2	1.84931	-0.540168	3.97972	0.000322778	0.0143301	0.148854
KCNK6	1.84856	3.49191	4.7102	3.68388e-05	0.00913451	2.21739
SECTM1	1.8477	3.73651	4.09721	0.000229044	0.0133961	0.520546
KLF17	1.84723	-2.44466	3.83517	0.000490272	0.0161662	-0.115392
SKA1	1.84567	-0.765868	2.71184	0.0102215	0.0636726	-2.67126
TBC1D2	1.84292	5.13128	4.91912	1.95543e-05	0.0087002	2.74301
CAVIN4	1.84234	0.022166	3.36818	0.00182411	0.0257577	-1.26778
MMP9	1.83941	2.11257	2.3982	0.0218249	0.101311	-3.39667
SLC31A2	1.83524	-0.0471244	3.56065	0.00106928	0.0213135	-0.830219
TMEM154	1.83475	2.86153	3.41718	0.00159391	0.0243284	-1.18459
CEBPE	1.83466	-1.20635	2.62927	0.0125377	0.0719222	-2.85086
MCTP2	1.83455	1.34573	3.1284	0.0034891	0.0349272	-1.8042
ERP27	1.834	1.03853	3.74418	0.000636238	0.0177298	-0.360105
LNCOG	1.83091	0.203754	3.45493	0.00143583	0.0237163	-1.06706
FCGR2A	1.82759	5.46387	4.06922	0.000248614	0.0133961	0.307544
GPR160	1.82492	1.32113	2.82513	0.00768509	0.0540824	-2.46921
TUBB3	1.82462	1.41661	3.74428	0.000636061	0.0177298	-0.349302
NDC80	1.82457	0.359061	2.53513	0.0157636	0.082987	-3.02587
ABRACL	1.82187	3.21688	4.32777	0.000115959	0.0116966	1.16902
GPBAR1	1.8213	0.74616	3.35408	0.00189603	0.0261274	-1.28792
TLR2	1.81681	5.21384	3.65524	0.000819176	0.0194476	-0.795321
HOXA5	1.8155	-2.87959	4.76667	3.10548e-05	0.00913451	2.37541
HCK	1.81406	5.25344	3.89821	0.000408806	0.0152041	-0.14625
PRSS36	1.81364	1.21837	3.48081	0.00133629	0.0232795	-0.987722
HAL	1.8136	1.42623	2.61599	0.0129525	0.0733811	-2.91008
FFAR3	1.81289	-1.40477	3.12508	0.00352004	0.0351681	-1.80771
CACNA2D4	1.81086	2.70309	3.43026	0.00153732	0.02411	-1.14401
LCP1	1.81023	7.16693	3.45758	0.00142534	0.0236503	-1.43404
HAS1	1.80926	2.09491	2.68663	0.0108827	0.066193	-2.80895
SLC7A7	1.80756	4.45552	3.58906	0.000987314	0.0205315	-0.89842
FOSL1	1.80683	3.7314	3.13009	0.00347335	0.0348817	-1.96467
PF4	1.80472	1.70876	2.14053	0.0392105	0.14798	-3.84055
LOC100419170	1.8047	0.268147	3.29196	0.00224647	0.0282368	-1.43504
FN1	1.80457	13.3783	3.76483	0.000599805	0.0174978	-0.664803
CD180	1.80437	2.11929	2.99573	0.00495081	0.0423881	-2.13586
LINC01599	1.80238	0.0482832	3.38169	0.00175761	0.0254349	-1.23672
IGHV4-34	1.80224	-1.51007	2.19238	0.03495	0.13713	-3.6969
TPSB2	1.80068	-1.65045	2.61913	0.0128533	0.0730243	-2.87822
PTAFR	1.80049	4.57654	3.1961	0.00291116	0.0320906	-1.90924
FYB1	1.79999	3.55593	3.42371	0.00156542	0.02418	-1.22931
CCR2	1.79884	2.24154	2.81739	0.00783779	0.0546055	-2.53818
GZMB	1.79772	0.409151	2.69017	0.0107877	0.0658854	-2.72075
TM4SF19	1.79755	-0.771034	2.7532	0.00921683	0.0598491	-2.58903
HECW2-AS1	1.79663	-1.05534	2.98733	0.00506064	0.0428303	-2.10223
KIF14	1.79565	-0.338304	2.3664	0.0235065	0.106127	-3.32931
DIAPH3	1.79549	0.786471	2.2075	0.033788	0.134166	-3.65531
LILRB1	1.79546	3.6197	3.40688	0.00163983	0.0246314	-1.27695
F2RL2	1.79453	0.236436	3.39371	0.00170046	0.0251096	-1.20585
NCKAP1L	1.79249	5.26773	3.84422	0.000477685	0.0160318	-0.295236
CKS2	1.79174	2.12034	4.2356	0.000152391	0.012379	0.916997
CXCL3	1.79001	3.61661	2.75631	0.00914498	0.0596286	-2.82038
MS4A7	1.78777	5.06636	3.65954	0.00080926	0.0193742	-0.771971
IGF2BP3	1.78418	-1.00029	3.19942	0.00288527	0.0319204	-1.64081
KIFC1	1.7839	1.61097	3.72987	0.000662743	0.0179781	-0.381154
LAD1	1.78316	-1.99396	3.28899	0.0022647	0.0283403	-1.44235
NPL	1.78194	4.82651	3.32998	0.00202531	0.0269441	-1.6023
IGHJ5	1.77966	-2.10317	2.89361	0.00645093	0.0489071	-2.34966
LXN	1.77563	3.56404	3.44728	0.0014666	0.0238071	-1.17465
LRRC15	1.77479	-0.609956	2.48915	0.0176019	0.0890589	-3.10051
CXCL8	1.7736	6.74961	2.23117	0.0320376	0.129536	-4.25679
SAMD9	1.77148	4.5962	5.11913	1.06298e-05	0.00820713	3.34621
CYP27B1	1.77039	0.386702	4.07914	0.000241498	0.0133961	0.420219
WAS	1.76963	4.59585	3.43608	0.00151279	0.0240257	-1.30811
NCF4	1.76946	4.51045	3.60866	0.00093432	0.0201081	-0.852561
RASGRP4	1.76835	3.32471	2.98915	0.0050367	0.0427306	-2.25454
IGKJ4	1.76732	-2.65142	3.8521	0.000466967	0.0159034	-0.0802731
SPC25	1.7665	-0.968455	2.76997	0.0088361	0.058428	-2.55645
E2F8	1.76489	-1.4419	2.28666	0.0282481	0.119426	-3.53014
LINC02207	1.76361	-1.41252	2.62685	0.0126122	0.0722129	-2.86752
RDH10-AS1	1.76334	0.200007	2.88295	0.00663004	0.0495574	-2.32222
LEP	1.76124	-1.74544	1.92372	0.062385	0.198829	-4.1991
TACSTD2	1.76056	-0.451733	3.03447	0.00447311	0.0400082	-2.00223
FMNL1	1.75924	6.02397	3.27848	0.00233033	0.0287553	-1.83406
SIRPB2	1.75856	3.44685	3.60289	0.000949622	0.0202834	-0.765389
COL5A1	1.75845	9.1673	2.83429	0.00750809	0.0533786	-3.03353
C3orf52	1.75835	2.0297	4.58381	5.39229e-05	0.00974501	1.82955
MS4A6A	1.75675	5.41562	3.62914	0.000881902	0.0198544	-0.883087
RPL10AP7	1.75642	-1.63221	3.36293	0.00185053	0.0258868	-1.26461
DEFB1	1.75583	-1.97958	2.42275	0.0206028	0.097654	-3.29762
FNDC1	1.75566	4.43581	2.64102	0.0121807	0.0705889	-3.19065
VSTM1	1.75392	-1.64464	2.64514	0.0120578	0.0701637	-2.83094
LINC02285	1.75294	-1.28918	3.52613	0.00117774	0.0219262	-0.890491
MEX3B	1.75257	2.29351	5.01881	1.44359e-05	0.00820713	3.02017
P2RY6	1.75196	2.62844	3.59506	0.000970793	0.0203673	-0.733217
TFCP2L1	1.7514	0.256368	2.36171	0.023764	0.106848	-3.35055
GPR15	1.74788	-1.61733	2.56465	0.0146783	0.0794338	-2.99879
CHST13	1.74485	-0.567616	2.60946	0.0131609	0.0741764	-2.87176
CATSPER1	1.74302	1.01204	3.30615	0.00216137	0.027758	-1.39606
RFX8	1.73978	0.687639	2.96646	0.00534337	0.0440581	-2.15015
CXCL6	1.73969	1.93969	1.81212	0.0783789	0.231703	-4.42206
CTLA4	1.73951	0.0981572	2.8848	0.00659864	0.0494819	-2.31768
NUSAP1	1.73937	1.82282	2.797	0.00825333	0.0562243	-2.55761
AURKA	1.7384	1.25779	3.85611	0.00046161	0.0158978	-0.0781517
NOX4	1.73812	1.59902	2.45785	0.0189628	0.0931349	-3.24109
GK	1.73794	2.56922	3.12457	0.00352478	0.0351906	-1.87005
LINC00877	1.73659	-0.22965	3.10299	0.00373288	0.0363215	-1.85492
APOBEC3B	1.73596	-0.909451	2.63048	0.0125005	0.0717964	-2.83507
CENPM	1.73486	-0.421189	2.61654	0.0129349	0.0733217	-2.85604
ADM	1.7345	4.57903	2.87558	0.00675647	0.0501268	-2.67599
SUMO4	1.73319	-2.98162	4.44767	8.11108e-05	0.010622	1.48233
GMFG	1.73288	4.33546	3.15027	0.00329144	0.0339369	-1.99295
LILRB4	1.73049	4.60468	3.21474	0.00276876	0.0310891	-1.8692
DENND1C	1.72897	3.37259	3.02135	0.00462982	0.0407666	-2.18674
LINC02709	1.72725	-1.93776	4.29731	0.000126936	0.0119761	1.02755
STRA6	1.72716	5.89849	2.25208	0.0305591	0.125568	-4.16128
VMO1	1.72382	2.77008	2.88702	0.00656101	0.0493669	-2.43241
C5orf58	1.72314	-1.01878	3.06134	0.00416765	0.0385585	-1.94319
TMEM92-AS1	1.7229	-0.89814	2.9224	0.00598968	0.0471326	-2.23897
MAPK13	1.72254	3.81529	3.44774	0.00146472	0.0238051	-1.19727
RBM47	1.72231	3.68157	3.42726	0.00155012	0.0241369	-1.23403
IGLV1-40	1.72195	-1.70717	1.94519	0.0596542	0.193382	-4.1566
CD38	1.72079	0.80279	2.90633	0.00624309	0.0481115	-2.28089
COL5A2	1.7204	8.49848	2.79902	0.00821131	0.0561175	-3.1029
SDSL	1.71896	3.55202	3.85444	0.000463836	0.0159026	-0.120006
RCN3	1.71882	6.51735	4.169	0.000185488	0.0126686	0.522654
RGPD2	1.71836	-2.25828	3.31965	0.00208323	0.027362	-1.37807
DUSP13	1.71809	-3.05986	3.12553	0.00351582	0.0351508	-2.0133
CALHM6	1.71755	1.26748	3.86378	0.00045152	0.0157538	-0.0591171
NBEAP2	1.71737	1.34335	4.02385	0.000283852	0.0139615	0.343683
FBN1	1.717	8.43401	3.18236	0.00302051	0.0325277	-2.1775
THBS2	1.71339	8.59202	2.853	0.00715836	0.0519756	-2.97927
UCN2	1.71304	2.09954	3.27475	0.00235407	0.0289097	-1.49096
GPR141	1.71293	-0.290157	4.24889	0.000146518	0.012379	0.794927
TMIGD3	1.71281	2.7133	2.54735	0.0153059	0.0814177	-3.1632
DSG2	1.71195	3.12041	2.02667	0.0502093	0.173142	-4.22555
CD226	1.71155	0.79199	3.25771	0.00246533	0.0295965	-1.50706
LOC107985688	1.71135	-1.73968	3.1405	0.00337833	0.0343636	-1.77752
MTCO3P5	1.70927	-2.9362	3.47398	0.00136189	0.0233516	-1.09238
GINS4	1.70735	0.984296	3.62223	0.000899245	0.0199913	-0.655017
VNN2	1.7072	3.1339	2.77032	0.00882829	0.058428	-2.73131
COL3A1	1.70522	11.3167	2.72092	0.00999261	0.0626894	-3.30712
PTPRC	1.7041	6.07522	3.45698	0.00142771	0.0236611	-1.38189
TLR8	1.7003	2.29051	3.21026	0.00280236	0.0312594	-1.65191
PTHLH	1.69625	1.48173	2.9079	0.00621796	0.0479921	-2.29977
TRIP13	1.69502	1.24226	3.61362	0.00092135	0.0200296	-0.669745
DAW1	1.69226	-1.51257	2.17694	0.0361736	0.140231	-3.72947
LMNB1	1.69225	3.00766	3.30286	0.00218084	0.0278817	-1.48197
IGKV4-1	1.69166	-0.48343	1.61433	0.115255	0.297715	-4.53516
RHOH	1.69114	1.57812	2.80097	0.00817084	0.0559277	-2.53363
MXRA5	1.68966	5.17626	2.44151	0.0197107	0.0951268	-3.70967
CD48	1.68771	2.84642	3.4165	0.00159689	0.0243345	-1.18876
CTSC	1.68742	6.65864	3.70068	0.000720147	0.0184556	-0.771071
TNFRSF8	1.68577	1.647	3.62629	0.00088901	0.0198826	-0.635205
DAPP1	1.68547	2.39104	3.15753	0.00322815	0.0335956	-1.78069
CD53	1.68477	6.10611	3.33121	0.00201849	0.0268981	-1.70758
SYTL3	1.68339	2.94212	2.76826	0.00887426	0.0586036	-2.71654
PSTPIP1	1.68313	3.61613	3.40504	0.00164817	0.0246781	-1.28401
FMNL1-DT	1.6825	3.25109	2.87643	0.00674173	0.0500837	-2.50877
CLDN7	1.68124	0.447252	3.60815	0.000935651	0.0201215	-0.704821
HAPLN1	1.681	0.133434	1.81045	0.078642	0.232166	-4.27011
NFE2	1.67995	1.80494	2.50714	0.0168603	0.0865898	-3.15643
MCUB	1.67767	3.88896	3.8545	0.000463748	0.0159026	-0.148149
LINC01303	1.67732	-0.0457921	2.86095	0.00701444	0.0514404	-2.36647
C1orf127	1.67613	-0.699801	2.75508	0.00917343	0.0597042	-2.5819
GNA15-DT	1.67579	-1.2678	2.80908	0.00800483	0.0552579	-2.47848
TMEM217	1.67567	0.861094	3.39977	0.00167228	0.0249469	-1.18085
HOXB2	1.67416	0.840124	3.33322	0.00200745	0.0268312	-1.33455
TNFRSF13B	1.67339	-2.57823	3.3146	0.00211213	0.0275627	-1.41701
CTSS	1.67249	6.79355	3.58934	0.000986536	0.0205315	-1.07409
LGMN	1.67182	7.44462	4.00292	0.000301706	0.0141417	0.0229452
FERMT3	1.67079	5.94401	3.79327	0.000552928	0.0169188	-0.482963
ANAPC1P4	1.67054	-0.383526	3.79239	0.000554329	0.0169188	-0.299918
LOC101927131	1.6701	-2.86727	4.7509	3.25726e-05	0.00913451	2.33171
LOC728488	1.66957	-0.566332	2.4072	0.0213697	0.1	-3.25557
CXCL10	1.66797	1.68358	2.04846	0.0479163	0.16792	-4.00383
VSIG4	1.66638	5.74436	2.84246	0.00735344	0.0528187	-2.87472
COL10A1	1.66534	0.780504	2.22919	0.0321813	0.129898	-3.61693
BRCA2	1.66527	1.09085	4.08751	0.000235651	0.0133961	0.488883
FAM225A	1.66505	-0.58137	3.14919	0.00330094	0.0339856	-1.75605
QPCT	1.66415	3.33157	3.59913	0.000959733	0.0203058	-0.767771
NCR1	1.66384	-1.92675	2.39946	0.021761	0.101158	-3.34781
CORO2A	1.66379	1.73387	3.49177	0.00129617	0.0229438	-0.96209
RNF128	1.66315	-1.26149	2.43987	0.0197872	0.0953014	-3.20839
PRRX2	1.66204	2.27826	2.64796	0.0119745	0.0699435	-2.91069
ESM1	1.6619	5.01199	2.67622	0.0111673	0.0672886	-3.18288
CFD	1.66104	1.91422	2.69711	0.0106032	0.0652775	-2.7751
SCML4	1.66095	-0.0496909	3.07139	0.00405855	0.0380245	-1.92244
FANCA	1.65993	2.16465	3.59262	0.000977482	0.0204508	-0.723405
SPIB	1.65935	-0.830416	3.30757	0.00215301	0.0277485	-1.40599
MANCR	1.65875	-2.31807	3.27717	0.00233865	0.0288328	-1.48255
TRBV7-3	1.65844	-1.96104	3.53505	0.00114873	0.0218831	-0.85722
TREML4	1.6559	-1.35661	2.25351	0.0304609	0.125328	-3.58112
STK17B	1.65556	5.1692	4.29285	0.000128625	0.0119761	0.947924
CPA3	1.65489	-1.71553	2.4759	0.0181667	0.0906543	-3.16347
TNFSF13B	1.65333	3.39353	4.26933	0.000137916	0.0122542	1.00197
PLPP4	1.65256	0.860516	2.0764	0.0451104	0.161481	-3.88852
ARHGAP30	1.65225	5.84767	3.44976	0.00145656	0.0237797	-1.3865
CD109	1.65	4.22484	3.41903	0.00158579	0.0242829	-1.31673
EXO1	1.64586	-0.448375	2.66022	0.0116177	0.0686599	-2.76962
HMMR	1.64498	-0.166897	2.26594	0.0296131	0.123344	-3.51146
ADGRE3	1.6441	0.782725	2.45744	0.0189812	0.0931641	-3.19157
SELL	1.6437	4.68155	3.44989	0.00145602	0.0237797	-1.28616
RGS18	1.64362	2.90113	3.07969	0.00397049	0.037536	-2.0052
IGKV3-20	1.64288	-1.05516	2.10238	0.0426318	0.156029	-3.80618
NCAPH	1.64106	0.686201	3.0249	0.00458688	0.0405438	-2.0239
CTSB	1.64051	10.1587	3.69821	0.000725218	0.0185019	-0.859043
ADA	1.63715	2.51121	3.40574	0.00164501	0.0246699	-1.1964
TLDC2	1.63693	1.28788	3.73749	0.000648507	0.0179781	-0.368488
SLC25A19	1.63659	3.33544	3.95138	0.000350475	0.0148273	0.150164
PTPN7	1.63602	3.47941	3.18487	0.00300022	0.0324326	-1.81398
KLHL6	1.63454	3.68027	3.46447	0.00139833	0.0234613	-1.14415
SIGLEC15	1.63394	0.0116904	2.88385	0.00661473	0.0494973	-2.31921
RNU4-62P	1.63353	-2.73976	2.79946	0.00820231	0.0560884	-2.65676
SYK	1.62997	5.00192	3.54556	0.00111545	0.0216889	-1.07123
GAPT	1.62993	1.8204	2.78558	0.00849514	0.0570926	-2.58071
CST1	1.62969	-1.30985	2.12223	0.0408205	0.151665	-3.78971
ARL11	1.62954	1.71011	3.35688	0.00188152	0.0260654	-1.28413
RUNX2	1.62893	3.20639	4.06859	0.000249074	0.0133961	0.467917
PKP1	1.62788	-1.75479	2.31326	0.0265783	0.114713	-3.46835
RAB44	1.62759	-1.23282	2.92368	0.00596996	0.047082	-2.24202
TRGV3	1.62694	-2.67146	5.26068	6.89571e-06	0.00691137	3.72511
IL18RAP	1.6268	1.49953	2.36815	0.0234105	0.105964	-3.40652
APOC1	1.62541	4.62822	2.14228	0.0390594	0.147653	-4.24392
LAMP3	1.624	-0.277049	2.38452	0.0225345	0.103386	-3.29574
SPI1	1.62359	5.49128	3.435	0.00151733	0.0240257	-1.39908
ST8SIA4	1.62318	3.04754	3.04353	0.00436783	0.0395281	-2.10634
ZG16B	1.62249	-1.19058	3.29614	0.00222107	0.0280793	-1.42474
XCR1	1.62222	-1.58416	2.30662	0.0269864	0.115929	-3.49614
S100A3	1.6222	0.913196	3.1981	0.00289555	0.0319842	-1.64185
ARHGAP9	1.62187	4.71733	3.30107	0.00219145	0.027904	-1.6679
HS3ST2	1.62144	0.947557	2.32167	0.026069	0.113311	-3.45834
VAV1	1.62047	4.14494	3.51007	0.00123174	0.0224036	-1.07554
GABRR2	1.61924	0.749216	4.33381	0.000113897	0.0116966	1.08019
HCLS1	1.61781	6.50443	3.36263	0.00185209	0.0258868	-1.65137
SMCO4	1.61609	3.001	3.91658	0.000387656	0.0150561	0.0755051
SHCBP1	1.61548	1.88288	2.95662	0.00548173	0.0447377	-2.21259
DENND2D	1.615	3.08029	3.47396	0.00136197	0.0233516	-1.06476
MIR4435-2HG	1.61483	3.66525	3.83281	0.000493606	0.0161743	-0.188293
KLRD1	1.61409	-0.457752	2.80097	0.00817092	0.0559277	-2.48808
LINC01583	1.61236	-2.68929	3.18774	0.00297726	0.032367	-1.73606
ARHGAP18	1.61211	4.6949	3.95672	0.00034508	0.0147126	0.0536813
TPSAB1	1.61202	-1.80685	2.28123	0.0286005	0.120472	-3.53474
VCAN-AS1	1.61106	-2.84732	3.55822	0.00107658	0.0214288	-0.859893
LOC100129844	1.61024	-1.36359	2.29436	0.0277556	0.117788	-3.49742
TNNT3	1.60968	-0.71132	2.46703	0.0185539	0.0919131	-3.14274
IL24	1.60828	-0.442916	2.63979	0.0122176	0.0707081	-2.80969
BTK	1.60774	3.5664	3.44239	0.0014866	0.0238724	-1.18952
DNAJC5B	1.6074	-1.75531	2.25628	0.0302697	0.124867	-3.60259
SCIMP	1.60725	2.33023	3.56592	0.00105361	0.0211498	-0.794137
CLEC12A	1.60702	1.94877	3.02494	0.00458636	0.0405438	-2.06102
IKBIP	1.60524	4.13911	3.9283	0.000374725	0.0149925	0.0245039
FCRL5	1.60408	-1.40595	2.39397	0.0220424	0.102005	-3.30083
KRT15	1.60308	-1.54652	2.44058	0.019754	0.0952606	-3.22973
TLR1	1.60237	3.44677	3.71908	0.000683414	0.0181888	-0.469759
NETO2	1.60011	2.28274	2.77628	0.00869677	0.0579185	-2.63678
JAK3	1.59989	5.09427	4.18081	0.000179146	0.0125686	0.638308
COL11A1	1.5971	6.70668	2.52472	0.0161636	0.0843723	-3.65247
PADI4	1.59482	1.36598	1.96861	0.056793	0.187371	-4.10778
FLT3	1.59432	-0.471663	2.62013	0.0128217	0.0729608	-2.84874
KRT80	1.59269	1.40131	2.55113	0.0151667	0.0809881	-3.04302
EPHB2	1.59174	2.52036	2.68697	0.0108736	0.066166	-2.85223
SIGLEC10	1.59092	2.98183	2.6286	0.0125583	0.0719967	-3.02778
OASL	1.5905	2.97647	2.59463	0.0136466	0.0757684	-3.09568
CD33	1.58928	3.19377	3.54707	0.00111074	0.0216627	-0.891546
TMEM171	1.58915	0.217462	2.81048	0.00797635	0.0552176	-2.47281
AIM2	1.5891	-0.517935	2.76155	0.0090255	0.0591899	-2.56789
FCAR	1.58874	2.19312	2.13893	0.039349	0.148197	-3.89682
LOC105370969	1.58767	-2.79638	3.50456	0.0012508	0.0225832	-0.993444
RDH10	1.58721	6.07126	2.66164	0.0115772	0.0685345	-3.3134
LARGE2	1.58678	-1.84718	3.74848	0.000628477	0.0176481	-0.351045
PARP15	1.58641	2.22387	3.57346	0.00103155	0.0209894	-0.772476
DOCK2	1.58519	5.36633	3.6295	0.000881001	0.0198498	-0.882584
NEK2	1.58335	-1.3076	2.32406	0.0259265	0.112921	-3.43252
FOXM1	1.58286	1.9591	2.87922	0.00669379	0.0498499	-2.389
HTR7	1.58263	0.443076	3.01892	0.00465945	0.0408372	-2.03513
CTSD	1.58042	8.8876	3.41046	0.00162376	0.0245143	-1.60667
LINC00243	1.58036	-1.64523	2.48871	0.0176202	0.0891036	-3.1397
MPP4	1.57841	-0.29843	2.71153	0.0102293	0.0636777	-2.66849
EFCAB8	1.57519	-1.3986	3.61028	0.000930065	0.0200775	-0.697564
NAMPTP1	1.57479	0.433437	2.73194	0.00972122	0.0615821	-2.63714
GPR132	1.57456	3.07902	3.10216	0.00374107	0.036364	-1.97114
FGD3	1.57379	4.30391	2.77276	0.0087742	0.0582017	-2.88393
NLRP2	1.57345	0.649548	2.39466	0.0220069	0.101889	-3.30584
SLC16A7	1.57342	0.472402	3.89488	0.000412763	0.0152137	-0.0206342
HOXD8	1.57296	-2.51266	3.36738	0.00182809	0.025766	-1.28281
NLRP6	1.57087	-0.186206	2.47461	0.0182224	0.0907884	-3.12945
TXK	1.56959	0.421006	3.30993	0.0021392	0.0277043	-1.39215
NIPAL4	1.56929	-0.657678	2.91237	0.00614671	0.0478627	-2.2592
SRGN	1.56875	8.43839	3.84901	0.000471137	0.0159165	-0.428189
MXRA5Y	1.56848	-0.0785594	2.1779	0.0360965	0.140038	-3.6675
SLC6A6	1.56731	6.1705	3.79086	0.000556758	0.0169188	-0.504869
MYO1F	1.56613	6.43282	3.02451	0.00459163	0.0405438	-2.49122
TNNI2	1.56555	0.239259	2.6164	0.0129394	0.0733217	-2.86425
CD2	1.56495	1.8057	2.52774	0.0160467	0.0839629	-3.1171
LINC01426	1.56474	0.671858	4.02045	0.000286678	0.0139615	0.297224
ZNF469	1.56257	4.78682	3.5042	0.00125205	0.0225832	-1.16106
CRYBG2	1.56065	-2.15254	3.46739	0.00138705	0.0234574	-1.019
CENPW	1.56054	0.759321	3.81722	0.000516225	0.0164773	-0.193376
PLOD2	1.55976	6.06791	3.30677	0.00215769	0.0277485	-1.77003
KRT23	1.55941	-0.729276	2.23439	0.031806	0.128842	-3.56605
SIGLEC17P	1.5585	-1.39853	2.70815	0.0103158	0.0640645	-2.68696
MEI1	1.55731	1.37255	3.71422	0.000692941	0.0182196	-0.423262
TCF21	1.55572	-2.01007	2.20497	0.0339799	0.134665	-3.72091
LY96	1.55564	2.85058	3.63384	0.000870273	0.0197326	-0.647797
ACSM3	1.55473	-0.477056	4.07302	0.000245862	0.0133961	0.361536
TNFSF9	1.55464	1.26064	3.1378	0.00340275	0.0344825	-1.78206
RASAL3	1.55447	4.0558	2.87717	0.00672905	0.0500074	-2.61559
CD86	1.55382	4.62664	3.06882	0.00408613	0.0381606	-2.23219
TNFSF4	1.55191	2.17472	2.92476	0.00595327	0.0470328	-2.30197
PARVG	1.55172	5.56662	3.29653	0.00221875	0.0280793	-1.76041
NCF1	1.55148	1.48023	2.4074	0.0213595	0.0999792	-3.32969
LINC00656	1.55067	-2.58234	2.41379	0.0210413	0.0989552	-3.41584
SLC22A16	1.54793	-1.86654	2.40033	0.0217165	0.101064	-3.33364
CD5	1.5471	1.84306	2.77006	0.00883407	0.058428	-2.61656
IL27	1.54449	-1.91395	2.43931	0.0198134	0.0953787	-3.26592
SLC22A14	1.54402	-1.17933	3.76114	0.000606174	0.01755	-0.358609
SH3BGRL3	1.54239	7.24711	4.11964	0.000214458	0.0131517	0.353548
TRIM59	1.54226	1.24889	3.72338	0.000675103	0.0181204	-0.403349
NABP1	1.5411	4.84439	3.84034	0.000483047	0.0161035	-0.277256
MT2A	1.53894	7.48255	2.7422	0.00947465	0.0606383	-3.20475
SLC22A13	1.53877	-2.19576	3.17151	0.00310967	0.0328454	-1.72213
NR1I2	1.5387	-2.26053	3.72782	0.000666623	0.0180043	-0.384734
RNASE3	1.53821	-2.11733	2.91413	0.00611896	0.0477128	-2.28742
TMEM158	1.53704	1.40589	2.51716	0.0164599	0.0852086	-3.11094
ENTPD7	1.53691	2.98382	3.89589	0.000411564	0.0152137	0.0199378
IGHV3-23	1.5369	-0.747057	1.82544	0.0763023	0.227798	-4.23094
TNFSF14	1.53381	1.12794	2.94857	0.00559746	0.0453428	-2.19822
S100Z	1.53368	-1.182	2.59724	0.0135597	0.0754579	-2.90313
CENPE	1.53228	0.744381	2.58172	0.0140822	0.0772194	-2.94922
FCGR2B	1.53178	3.17182	3.49611	0.00128058	0.0227995	-1.01848
RPL17P50	1.5317	-1.33554	2.90275	0.00630104	0.0483347	-2.28108
CMTM7	1.53143	3.49899	3.41669	0.00159608	0.0243345	-1.24854
HSH2D	1.53142	-0.488775	2.35522	0.0241246	0.107927	-3.34702
CYTH4	1.53051	5.93051	3.55473	0.00108718	0.0215	-1.12094
TRAF3IP3	1.52972	3.74447	2.95243	0.00554171	0.0450328	-2.40059
HAMP	1.52883	1.73317	2.82197	0.00774708	0.0542471	-2.49964
LINC02154	1.52867	-2.59624	2.73044	0.00975771	0.0617349	-2.75415
DYNLT5	1.52821	-0.105711	2.42799	0.0203498	0.0968916	-3.218
RPS6KA1	1.5282	4.98705	3.13575	0.00342142	0.0345728	-2.10991
BMP1	1.5272	6.51732	4.54853	5.99546e-05	0.00974501	1.59899
S100A10	1.52711	6.63325	3.65982	0.000808637	0.0193742	-0.880997
GAS2L3	1.52661	1.59529	2.92246	0.00598872	0.0471326	-2.2732
PIK3CG	1.52435	2.25612	3.41345	0.00161039	0.0244351	-1.16656
SCGB3A2	1.52359	-2.51522	2.6615	0.0115812	0.0685375	-2.89021
LINC02802	1.52344	-0.470846	2.60012	0.0134648	0.0752734	-2.88612
UBASH3B	1.52119	3.55429	3.09876	0.00377499	0.0364589	-2.03383
RPSAP46	1.52054	-3.13373	5.01615	1.45532e-05	0.00820713	3.06821
ADPGK-AS1	1.5201	-1.83092	3.03547	0.00446137	0.0399436	-2.00322
AQP3	1.51988	2.46945	4.69965	3.80316e-05	0.00913451	2.17049
IGHV3-15	1.51967	-1.78859	1.94004	0.0602988	0.194731	-4.13343
MMP11	1.5193	2.83252	2.3198	0.026182	0.11364	-3.64568
SLC2A3	1.51924	7.78599	3.45003	0.00145546	0.0237797	-1.47852
VAMP8	1.51918	4.91533	3.19653	0.00290775	0.0320906	-1.95298
HTRA3	1.51718	5.28675	2.87144	0.00682851	0.050495	-2.77359
TIGIT	1.5164	0.427593	2.62458	0.0126826	0.0724896	-2.85306
IGHJ4	1.51556	-1.55003	1.90892	0.0643295	0.20273	-4.18151
PTGES	1.51554	0.575592	2.30085	0.027346	0.116771	-3.47593
UBE2T	1.51552	1.09641	3.07617	0.00400763	0.0377383	-1.9175
FGF7	1.51358	0.193223	1.7353	0.0913067	0.256254	-4.38502
F2R	1.51327	5.57203	3.14425	0.0033447	0.0341713	-2.14298
EZH2	1.51284	2.63707	4.15011	0.000196093	0.0128868	0.699577
CASS4	1.50893	2.32038	2.75171	0.00925131	0.0599282	-2.69374
ITGA4	1.50803	3.46015	3.19194	0.00294384	0.0322437	-1.80059
NAV1	1.50793	6.5391	3.5505	0.00110014	0.0215508	-1.1671
IGHM	1.50744	2.75085	1.75512	0.0878098	0.249888	-4.62203
SUGCT	1.5067	2.13217	2.17792	0.0360949	0.140038	-3.82544
CSF2RB	1.50649	4.74053	3.98745	0.000315599	0.0142655	0.130411
TRGV5P	1.50616	-2.40344	3.46492	0.00139659	0.0234613	-1.037
NOCT	1.50596	2.70846	3.08423	0.00392312	0.0373014	-1.98052
MTFR2	1.50512	-0.656887	2.50309	0.0170246	0.087165	-3.07205
APBB1IP	1.50479	4.33439	2.98136	0.00514	0.0431668	-2.40987
P2RY8	1.5038	2.48662	2.78784	0.00844677	0.0569087	-2.63096
CD163L1	1.50368	2.50816	3.18656	0.00298668	0.032367	-1.72414
CYP19A1	1.50354	-0.875439	2.58116	0.0141014	0.0772704	-2.92443
GGTLC1	1.5024	-3.08431	4.47134	7.55652e-05	0.010393	1.52872
CD3G	1.50222	0.353354	2.85729	0.00708033	0.0516735	-2.37741
SLAMF6	1.49871	0.899647	3.02725	0.00455868	0.0404164	-2.0218
GATA3	1.49603	0.125733	3.03053	0.00451962	0.0402687	-2.00963
PGM2L1	1.49595	4.59075	3.21359	0.00277731	0.0311393	-1.87873
IGHD	1.49566	-0.334641	2.0871	0.0440745	0.15901	-3.81506
MGAM	1.49548	2.96278	2.96561	0.00535523	0.0440733	-2.27788
AREG	1.49496	-1.52971	1.9386	0.0604813	0.1951	-4.11804
CFAP54	1.49464	-1.53853	3.62683	0.000887664	0.0198826	-0.660604
AIF1	1.49353	5.43548	3.03148	0.0045083	0.040234	-2.40571
HAVCR1	1.49267	-1.79775	2.48249	0.0178835	0.0898207	-3.17594
TNFRSF11B	1.49237	4.85792	2.19436	0.0347959	0.136749	-4.17549
IL31RA	1.49233	-2.43665	2.44399	0.0195954	0.0947689	-3.32337
AOAH	1.49203	3.87476	3.42231	0.00157149	0.0241946	-1.2755
HOTAIRM1	1.4878	0.133558	2.11385	0.0415768	0.153384	-3.78478
RPL7P18	1.48671	-2.83792	4.10788	0.000221993	0.0133961	0.571734
EVI2B	1.48619	4.121	2.90474	0.0062688	0.0481525	-2.56413
RCC1	1.48596	3.68615	4.40906	9.10249e-05	0.0110337	1.36924
OPN3	1.48555	1.5991	3.9915	0.000311909	0.0142655	0.27307
HOXB3	1.48433	0.216547	2.92881	0.00589129	0.0467477	-2.22616
RSPO3	1.48421	-0.178046	2.12118	0.0409148	0.151864	-3.76121
CASP5	1.48409	-1.25409	2.66803	0.0113957	0.0680076	-2.76274
ACTG1P14	1.48268	-1.60101	2.77879	0.00864193	0.0576481	-2.54528
COL6A3	1.48266	9.19145	2.42253	0.0206132	0.0976699	-3.95058
ANLN	1.4818	2.73294	2.3294	0.025609	0.111929	-3.6157
REEP4	1.48133	4.10908	4.18182	0.000178612	0.0125623	0.713978
SELP	1.4794	3.35115	2.66183	0.0115717	0.0685345	-3.00624
MARCHF1	1.47862	3.68107	3.38143	0.00175889	0.0254357	-1.36014
MIR4420	1.47736	-2.27311	2.3972	0.0218762	0.101483	-3.39279
ASCL2	1.47729	-1.30058	2.3887	0.0223157	0.102848	-3.30523
CSNK1G2-AS1	1.47701	-1.31764	2.86046	0.00702326	0.0514488	-2.37066
PLVAP	1.47669	2.35834	1.94171	0.0600891	0.194381	-4.27165
ITK	1.47509	2.41594	2.49207	0.0174796	0.0886774	-3.24858
PTCRA	1.47498	-1.05808	2.13907	0.0393369	0.148197	-3.74803
GXYLT2	1.47405	2.49644	2.88668	0.00656687	0.0493676	-2.41785
TGIF1	1.47359	5.54545	4.74037	3.36265e-05	0.00913451	2.19728
CMKLR2	1.47309	1.24328	1.96881	0.0567689	0.187339	-4.10275
ERCC6L	1.47238	-0.78678	2.91148	0.0061609	0.0478764	-2.26106
C2	1.47167	3.42098	3.17882	0.00304932	0.0325812	-1.83054
BTBD11	1.47118	1.69217	2.78827	0.00843762	0.0568617	-2.56973
SERPINA3	1.4703	6.39166	1.59809	0.11883	0.303827	-5.34689
IL7R	1.46938	4.31199	2.38152	0.0226926	0.103842	-3.73179
LPO	1.46851	-2.49337	2.25359	0.0304547	0.125328	-3.69883
PRDM1	1.46817	3.56058	3.43229	0.00152871	0.0240553	-1.21872
CMTM2	1.46789	0.602377	1.93569	0.0608488	0.195752	-4.10354
CD84	1.46735	4.72087	2.94785	0.0056079	0.0454144	-2.53782
ABCA1	1.46717	5.78562	3.19904	0.00288821	0.031928	-2.02351
GCSAM	1.46652	0.113327	2.58372	0.0140139	0.0770004	-2.92594
ZC3H12D	1.46606	1.93912	3.57184	0.00103624	0.0210246	-0.770621
TBXAS1	1.46494	4.68934	3.10241	0.0037386	0.036364	-2.16293
ASGR1	1.46362	2.07576	2.98872	0.00504238	0.0427306	-2.15231
PLK4	1.46239	0.721011	3.28248	0.00230512	0.0286027	-1.451
IRF5	1.46231	3.96238	3.23187	0.00264379	0.0304794	-1.764
CD101	1.46227	0.686834	3.07012	0.00407223	0.0380853	-1.92526
GLRX	1.45908	4.91109	4.32325	0.000117527	0.0117343	1.04682
CCN4	1.45869	3.36231	2.39807	0.0218319	0.101327	-3.56689
RAD51AP1	1.45833	0.739471	3.13413	0.00343617	0.0346601	-1.78435
GPRIN3	1.45795	1.88533	2.25601	0.0302887	0.1249	-3.65414
LOC122526782	1.4573	-0.126899	3.05537	0.0042338	0.0387492	-1.95721
STARD5	1.4564	2.36835	4.34125	0.000111403	0.0116771	1.20428
TMEM163	1.45607	0.0159508	2.21226	0.0334292	0.133134	-3.611
CD96	1.45468	1.5616	2.7345	0.00965897	0.0613794	-2.6762
AFP	1.45423	-2.91365	3.65209	0.000826513	0.0194476	-0.636136
CD44	1.4526	7.82734	3.38616	0.00173615	0.025346	-1.64595
KDM7A-DT	1.45259	2.16482	3.71834	0.000684854	0.0181888	-0.410424
PILRA	1.45221	3.92076	3.19131	0.0029488	0.0322437	-1.85686
PDE6G	1.45133	-1.30814	2.57518	0.0143078	0.0779736	-2.94933
SLC46A2	1.45112	0.472587	2.81065	0.00797304	0.0552176	-2.47637
RAC2	1.45026	3.55957	3.36009	0.00186505	0.0259641	-1.39862
LRG1	1.44986	1.77152	2.17014	0.0367246	0.141583	-3.79984
BIN2	1.44959	4.42394	3.18442	0.00300384	0.0324594	-1.93288
UCHL3	1.44914	0.0817969	4.08287	0.000238877	0.0133961	0.409801
KBTBD8	1.44912	2.09923	3.46542	0.00139466	0.0234613	-1.03442
HMGA2-AS1	1.44886	-1.31966	2.09794	0.0430469	0.156868	-3.80417
TGFBI	1.44829	9.67647	3.33462	0.00199975	0.0267994	-1.81314
NT5DC4	1.44596	-2.01644	2.89771	0.00638328	0.0485973	-2.31465
MYOSLID	1.44285	-1.35719	2.80724	0.00804224	0.0553543	-2.48245
UCP2	1.44279	5.3932	3.40837	0.00163313	0.0245828	-1.46493
TRAV9-2	1.44196	-3.01603	4.70121	3.78521e-05	0.00913451	2.18286
GPR18	1.44145	-1.33822	2.63018	0.0125096	0.0718191	-2.83802
TBILA	1.43683	-0.221781	2.93253	0.0058349	0.0464432	-2.21723
FAM83D	1.43614	0.924615	2.38596	0.0224586	0.103288	-3.33745
FST	1.43582	2.35582	2.52201	0.0162696	0.0846924	-3.18428
FFAR2	1.43525	1.88927	1.98678	0.054657	0.182796	-4.13198
IL2RG	1.43474	3.46422	2.79492	0.00829694	0.0563683	-2.72904
LINC00862	1.4345	-2.01729	2.32754	0.0257192	0.112186	-3.47489
KIF11	1.43394	1.81826	3.09666	0.003796	0.0365841	-1.89499
PRSS21	1.4338	-1.65941	1.94839	0.0592554	0.192388	-4.10975
UPP1	1.43319	5.49097	2.6337	0.0124018	0.0714322	-3.33223
MX2	1.43272	5.3406	3.25106	0.00251012	0.0297992	-1.85934
PLEKHS1	1.43267	-2.62449	3.24912	0.00252333	0.0298503	-1.58421
GJA3	1.43263	-0.714459	2.72584	0.00987057	0.0621944	-2.63831
DTL	1.43143	0.450982	2.28514	0.0283464	0.119668	-3.49935
PRAM1	1.4311	3.45512	2.60538	0.0132931	0.074684	-3.14437
GLA	1.43105	4.72058	4.17286	0.000183388	0.0126686	0.640071
FNDC3B	1.43029	6.26267	5.01053	1.48047e-05	0.00820713	2.95056
IGHV6-1	1.42929	-2.39002	2.35803	0.0239676	0.107456	-3.48419
TEKT5	1.42751	-2.83957	3.05968	0.00418594	0.0386511	-2.09333
HIF1A	1.42748	7.7544	3.83633	0.000488636	0.0161662	-0.447236
TNFRSF10D	1.42689	5.507	3.79043	0.00055744	0.0169188	-0.466456
C6orf223	1.42605	-0.29913	1.47446	0.149114	0.351357	-4.71439
CDCA5	1.42407	1.73084	2.88478	0.00659898	0.0494819	-2.36417
LINC01239	1.42309	-1.82996	1.95993	0.0578394	0.18957	-4.12125
ACAN	1.4228	5.77668	1.42538	0.162724	0.369216	-5.54846
SERPINH1	1.42246	7.98352	3.6438	0.000846105	0.0195253	-0.973782
STAC3	1.42215	2.39071	3.48441	0.00132299	0.0232047	-0.999627
GPSM3	1.42176	5.20107	3.31657	0.00210079	0.0275034	-1.68279
IGHV1-2	1.42169	-2.49871	2.45494	0.0190941	0.0934396	-3.30762
TNFRSF1B	1.42155	7.1465	2.91605	0.00608873	0.0476121	-2.78788
CD28	1.42069	2.08529	2.6944	0.0106747	0.0655257	-2.79834
DEF6	1.4206	4.3112	3.15694	0.00323329	0.0336063	-1.98737
P4HA2	1.42045	5.63176	4.92362	1.92882e-05	0.0087002	2.72302
TRBV3-1	1.41957	-2.83113	3.27475	0.00235402	0.0289097	-1.57421
CD6	1.41882	2.66281	2.13944	0.0393051	0.148129	-3.96095
TRBV28	1.41882	-2.64084	3.45769	0.0014249	0.0236503	-1.08088
LINC01619	1.41856	-0.0319764	2.96501	0.00536353	0.0441161	-2.14906
KCNK13	1.41831	0.737371	2.47417	0.0182416	0.0908521	-3.15922
PPIF	1.41819	6.00253	2.66797	0.0113975	0.0680076	-3.29698
TRAT1	1.41735	-0.768594	2.27842	0.0287845	0.120986	-3.48251
LNCSRLR	1.41699	-2.90075	4.00689	0.000298242	0.0141417	0.295821
MPEG1	1.41501	5.60445	3.13821	0.00339901	0.0344692	-2.16183
SNORD100	1.41481	-1.30919	3.5127	0.00122272	0.022388	-0.934243
CLMP	1.41398	3.20393	2.58698	0.0139032	0.0766678	-3.15458
CIITA	1.41344	5.17234	3.34363	0.00195106	0.0264345	-1.6126
LINC01410	1.41315	0.749476	3.36193	0.00185566	0.0258868	-1.26919
SNORD14E	1.4123	-0.979308	2.51052	0.0167244	0.0861416	-3.05843
TMEM52B	1.41209	1.36014	2.02297	0.0506084	0.174083	-4.02139
BICDL2	1.41187	-1.5895	2.36206	0.0237446	0.106811	-3.36272
IGKV1-16	1.41186	-2.94883	2.84326	0.00733841	0.0527769	-2.63307
PTGER2	1.41152	2.544	3.29589	0.00222261	0.0280863	-1.46699
IGHV3-7	1.41107	-1.84824	1.83633	0.0746402	0.224539	-4.30896
TNFAIP8L2	1.40974	2.38493	3.16141	0.00319483	0.0334395	-1.77666
IL1RAP	1.4094	3.76662	3.64523	0.000842707	0.0195149	-0.695423
RXFP1	1.40672	-0.633737	1.62371	0.113229	0.293953	-4.50882
RFLNB	1.40609	4.77946	3.64213	0.000850113	0.0195422	-0.804513
CRACR2A	1.40605	2.33193	5.51802	3.13408e-06	0.00555202	4.39314
IGHV2-5	1.4057	-1.95868	1.83233	0.0752478	0.225696	-4.34383
IQGAP2	1.40563	3.61366	3.1607	0.00320097	0.0334492	-1.89722
SLN	1.40455	-2.73168	2.75276	0.00922701	0.0598491	-2.7545
SLAMF8	1.40433	2.677	2.93692	0.005769	0.0461259	-2.32243
TMEM14EP	1.40425	-3.34446	3.35354	0.00189884	0.0261274	-1.55113
TNFAIP3	1.40396	6.55972	3.09642	0.00379848	0.0365915	-2.32558
RIN3	1.40361	5.20073	3.55212	0.00109515	0.0215453	-1.07674
JPT1	1.40341	4.62098	3.49805	0.00127369	0.0227625	-1.16438
GPRC5D	1.40275	-1.19089	2.33495	0.0252829	0.111068	-3.39102
DDX60L	1.40273	5.17869	3.5389	0.00113643	0.0218831	-1.1098
TNIP3	1.40089	-1.60159	2.6804	0.0110523	0.0668371	-2.74176
SLC39A14	1.40059	5.87838	2.78434	0.00852173	0.0571422	-3.02567
RAB27B	1.40056	1.28627	2.52055	0.0163266	0.0848326	-3.09911
WNT5B	1.39986	3.09362	2.83862	0.00742574	0.0531101	-2.58909
IL13	1.39952	-2.24812	3.32226	0.00206846	0.0272483	-1.36787
ALDH3B1	1.3989	4.51598	3.93922	0.000363054	0.0148273	0.0145825
MPO	1.39867	0.148625	2.11628	0.0413563	0.152791	-3.78145
IGLV3-21	1.39853	-1.30612	1.59296	0.119978	0.305951	-4.59803
IGHV1-18	1.39757	-1.68212	1.42452	0.162972	0.3696	-4.87977
SLC43A2	1.3969	5.68122	2.85494	0.00712303	0.0517993	-2.84696
EEF1A1P3	1.3962	-2.17687	3.12962	0.00347772	0.0348914	-1.80848
ARHGAP22	1.39619	3.93254	4.35524	0.00010686	0.0116443	1.20354
PARPBP	1.39601	0.224703	3.37875	0.0017719	0.0255201	-1.23945
GFI1B	1.39595	-0.669244	1.79991	0.0803228	0.23529	-4.26661
NHLH1	1.39536	-0.733905	3.43892	0.00150096	0.0239815	-1.11671
TOMM40P4	1.3951	0.544603	3.90027	0.000406387	0.0151561	-0.00214224
CDCA8	1.39359	0.997806	3.15852	0.00321962	0.033575	-1.73198
TLR6	1.39277	3.00285	3.5409	0.0011301	0.0218645	-0.895582
IGHV3-49	1.39219	-2.37475	1.91678	0.0632908	0.200505	-4.27332
CHRNB4	1.39209	-0.397424	1.90042	0.0654702	0.205184	-4.11197
IL1RN	1.39201	4.4391	2.1382	0.039412	0.148353	-4.23009
TACC3	1.39185	3.9814	3.12336	0.00353614	0.0352421	-2.03086
AP1S3	1.39088	-0.0930155	2.96476	0.00536698	0.0441316	-2.14958
PNP	1.38922	5.80964	3.20061	0.00287607	0.0318435	-2.02257
IL23A	1.389	-0.147599	3.65952	0.000809307	0.0193742	-0.605861
ITGAD	1.38821	-0.754879	2.44055	0.0197556	0.0952606	-3.18859
NAIP	1.38807	0.726167	2.89357	0.00645158	0.0489071	-2.30743
LINC00528	1.38761	-0.54836	2.63264	0.0124342	0.0716037	-2.82263
LGALS9	1.38624	5.32671	3.94847	0.000353449	0.0148273	-0.0261993
ACP3	1.38559	0.246618	2.35144	0.0243369	0.10829	-3.36984
LINC01270	1.38536	0.0974279	2.52099	0.0163092	0.0848028	-3.04681
H2BC11	1.38521	-0.380702	2.64437	0.0120806	0.0702386	-2.80051
ADAMTS7	1.38506	3.92428	1.99312	0.0539278	0.181385	-4.42629
STAB1	1.38433	8.88959	3.01099	0.00475724	0.041311	-2.61072
LY86	1.38276	3.12534	2.98465	0.0050961	0.0429764	-2.25796
DUXAP9	1.3817	-1.48606	2.27523	0.0289943	0.121638	-3.50932
S100A11	1.38153	7.68237	4.17371	0.000182931	0.0126686	0.490657
TSPAN16	1.38129	-2.5279	2.82038	0.00777847	0.0543756	-2.54877
FBXO39	1.381	-1.80427	3.04472	0.00435415	0.0394546	-1.98516
ICOS	1.37938	0.170112	1.99523	0.053687	0.180954	-3.98375
ABCC1	1.37906	5.50277	5.59844	2.44886e-06	0.00555202	4.70705
RPS3AP18	1.37839	-3.06634	2.95361	0.00552472	0.0449591	-2.4242
MTX1P1	1.37769	-0.483089	3.1808	0.00303322	0.032578	-1.68898
TASL	1.37759	2.26473	2.37512	0.0230337	0.104912	-3.46789
PLOD1	1.37723	7.56281	3.70423	0.000712912	0.0184537	-0.800008
CKAP4	1.37702	6.94058	4.47817	7.4037e-05	0.0102868	1.37949
P2RY10	1.37561	-0.324055	2.30462	0.0271111	0.116236	-3.43844
PRR16	1.37552	1.12904	2.70404	0.0104218	0.064483	-2.7182
CXCL16	1.37493	6.10405	3.57771	0.00101931	0.0208002	-1.07399
OXTR	1.37486	2.95453	2.46083	0.018829	0.0927995	-3.38533
LGALS12	1.37393	-0.439076	2.55985	0.0148498	0.0799286	-2.9641
ARRB2	1.37286	6.66658	2.92307	0.00597926	0.0471235	-2.7498
LILRA2	1.37283	2.85785	2.17328	0.0364695	0.140868	-3.92576
CD68	1.37161	-1.2166	2.7367	0.00960593	0.0611706	-2.62309
CPNE7	1.37121	1.72132	2.74673	0.0093676	0.0603581	-2.66245
RN7SL138P	1.37007	-0.191956	2.7487	0.00932136	0.0601696	-2.59451
RAB42	1.37007	1.24291	2.30043	0.0273723	0.116844	-3.51892
PLEK	1.36956	5.68557	3.37909	0.00177025	0.0255201	-1.56364
C19orf38	1.36919	2.16788	2.65846	0.0116685	0.0687737	-2.8811
ITGAL	1.36869	4.56579	2.90914	0.00619809	0.047955	-2.61176
TRGV5	1.36587	-2.79691	3.09937	0.00376883	0.0364589	-1.97827
C6	1.36521	-0.941253	2.05198	0.0475542	0.167039	-3.86685
PPP1R14B-AS1	1.36518	-1.77599	2.5759	0.0142829	0.0778978	-2.97039
RN7SL172P	1.36418	-2.81232	2.94201	0.00569344	0.0457903	-2.34208
GPR171	1.36365	-0.0371672	1.81695	0.0776209	0.230231	-4.2522
IGHV1-69	1.36242	-1.57879	1.55153	0.129589	0.321353	-4.67915
MPHOSPH10P1	1.3607	-1.14545	2.19905	0.034433	0.135908	-3.63724
PRL	1.35951	-3.1199	2.38216	0.022659	0.103705	-3.69777
DCBLD1	1.35905	4.10283	3.85432	0.000463994	0.0159026	-0.178552
KIF2C	1.3581	1.69928	2.79799	0.0082327	0.0561877	-2.5506
IGLV2-11	1.35786	-1.90799	1.92661	0.062011	0.198027	-4.15523
HOXA1	1.35779	-2.57697	2.38353	0.0225867	0.103508	-3.47625
ARSB	1.35603	5.13864	4.43024	8.54488e-05	0.0107643	1.32995
SEC24D	1.35522	6.23628	4.96648	1.69305e-05	0.00820713	2.82171
COL19A1	1.35488	-2.2907	2.50118	0.017103	0.0874084	-3.17006
DMRTC2	1.35451	-3.49644	3.2033	0.00285535	0.0316742	-1.98143
BARX1	1.35421	-2.81401	2.72047	0.0100037	0.0627172	-2.85649
GNGT2	1.35417	0.514101	3.49246	0.00129367	0.0229174	-0.971761
LIPH	1.35392	0.974426	2.3883	0.0223362	0.102909	-3.33715
CACNG6	1.3534	-2.90081	3.37051	0.00181245	0.0257073	-1.358
ENPP1	1.35263	3.90451	2.8509	0.00719692	0.0521312	-2.66977
ITGA5	1.35161	8.61434	3.4342	0.00152069	0.0240257	-1.5414
EMP3	1.35033	6.65599	4.55845	5.81938e-05	0.00974501	1.62051
RPL7AP64	1.3501	-1.53756	2.00176	0.0529476	0.179416	-3.99945
MLANA	1.34936	-1.14493	3.49494	0.00128477	0.0228168	-0.987323
IRX1	1.34776	-3.1195	2.64227	0.0121434	0.0704882	-3.14725
ECM1	1.34687	5.63919	2.77232	0.00878406	0.0582398	-3.03624
LOC105370792	1.34638	-0.137512	2.84207	0.00736078	0.0528187	-2.40488
TRBV19	1.34567	-2.21946	2.49391	0.0174027	0.0884403	-3.16213
IGF2BP2	1.34508	3.78544	3.45613	0.00143108	0.023678	-1.18539
CRTAM	1.34497	-0.660153	2.88725	0.00655728	0.0493651	-2.31117
PLSCR2	1.34453	-2.672	3.22884	0.00266551	0.0305752	-1.64068
FRRS1	1.3442	1.76577	3.98277	0.000319926	0.0143195	0.256808
TMEM200A	1.34366	2.98492	2.56814	0.0145544	0.0789531	-3.16727
PIF1	1.34329	1.85805	3.36534	0.00183835	0.0258539	-1.26932
ITGAM	1.34287	5.45528	2.98958	0.00503105	0.0427202	-2.51253
LINC03016	1.3418	-2.94398	3.56884	0.00104499	0.0210562	-0.865498
RUBCNL	1.34114	2.34119	2.34511	0.0246964	0.109372	-3.53494
GPR55	1.34065	-0.905877	2.62316	0.012727	0.0726262	-2.84145
MTHFD1L	1.33956	5.3512	4.2962	0.000127356	0.0119761	0.937764
COL1A2	1.33951	11.8239	2.34284	0.0248266	0.10975	-4.12458
IGLV7-43	1.33932	-2.96807	2.69174	0.0107455	0.0657961	-2.95487
CERKL	1.3393	2.79058	3.63453	0.000868578	0.0197326	-0.646551
MMP2	1.33912	7.26525	2.90917	0.0061976	0.047955	-2.81033
LCK	1.33889	2.1935	2.16611	0.0370544	0.142487	-3.85621
DRC7	1.33887	-1.7514	2.85755	0.00707557	0.0516615	-2.38119
BST1	1.33864	3.42882	3.73639	0.000650543	0.0179781	-0.428314
DDIT4	1.33858	5.31736	2.76652	0.00891329	0.0587668	-3.02182
DPEP3	1.33769	-0.978881	1.92938	0.061655	0.1975	-4.07551
HMCN1	1.3369	5.55536	1.98849	0.0544589	0.182457	-4.64039
UGDH	1.33456	6.23175	3.35399	0.00189651	0.0261274	-1.66355
MIR221	1.33382	-0.787893	2.63943	0.0122284	0.0707207	-2.80853
SPINT1	1.33361	2.23838	2.75508	0.00917329	0.0597042	-2.68289
GMIP	1.33286	5.02725	3.44658	0.00146944	0.0238071	-1.33849
C16orf54	1.33286	2.403	2.42564	0.0204628	0.0972173	-3.38319
DEFA3	1.33273	-2.87518	2.19355	0.0348588	0.136885	-3.96166
SHISAL2A	1.33263	-0.422996	2.0152	0.0514544	0.176074	-3.93058
STXBP5	1.33195	3.54746	4.62609	4.74792e-05	0.009615	1.97721
MMP25	1.33088	3.74889	2.11503	0.0414696	0.153089	-4.17303
CCDC200	1.33055	2.01695	3.73128	0.000660086	0.0179781	-0.376341
LINC01929	1.33002	-2.29921	2.3152	0.0264602	0.11438	-3.55382
DDIAS	1.32882	-0.0138368	2.27776	0.0288275	0.121068	-3.49449
ITGB2	1.32832	7.32885	2.80862	0.00801403	0.0552945	-3.04832
MMP16	1.32776	2.82722	2.6558	0.0117454	0.0691404	-2.96309
CD79A	1.32753	0.121441	1.96149	0.0576503	0.189139	-4.03573
RELT	1.32733	4.33395	2.91172	0.00615701	0.0478764	-2.57994
IL12RB1	1.32686	2.09168	2.92853	0.00589554	0.0467552	-2.28978
TRIM34	1.32664	-2.88764	3.22578	0.0026876	0.0307167	-1.71082
LVRN	1.32454	-1.83274	3.36768	0.00182659	0.0257577	-1.25406
CLEC12B	1.32372	-1.01096	2.46788	0.0185167	0.0918435	-3.14247
TUBA1C	1.32331	4.4396	4.61454	4.9161e-05	0.009615	1.89833
IL10RA	1.32206	6.07426	3.74638	0.000632269	0.0176736	-0.623769
PIK3CD-AS1	1.32069	-2.84798	3.26712	0.00240326	0.0292477	-1.59642
ITGA11	1.31917	5.43669	1.90965	0.0642327	0.202586	-4.7687
IGFLR1	1.31895	-0.637619	3.08851	0.00387886	0.03708	-1.88851
IGKJ5	1.31795	-2.96531	2.76044	0.00905063	0.0592861	-2.8212
INSYN2B	1.31649	-1.80134	2.2779	0.0288183	0.121047	-3.55153
SOCS3-DT	1.31598	-0.301614	2.32249	0.0260204	0.113167	-3.40663
NLRP3	1.31507	4.04246	2.90419	0.00627772	0.0481949	-2.56117
EIF2S3B	1.31467	-1.76642	2.47482	0.0182132	0.0907745	-3.1649
FANCI	1.31403	2.86199	3.53049	0.00116348	0.0218831	-0.914842
HIF1A-AS3	1.31325	-1.53599	2.42891	0.0203057	0.0967141	-3.23271
MARCHF4	1.31287	-0.387894	1.50938	0.139994	0.33796	-4.66391
IGLV10-54	1.31228	-3.07312	2.7738	0.00875139	0.0580912	-2.83825
CPXM1	1.31186	6.15183	1.67101	0.103457	0.277218	-5.22261
RN7SL121P	1.31114	-2.61258	2.83376	0.00751836	0.0533891	-2.5417
SOWAHD	1.31103	-0.879635	2.1754	0.0362977	0.140428	-3.66341
TAGAP	1.30937	4.07084	3.07922	0.00397541	0.0375472	-2.15239
RPGRIP1	1.30897	0.141217	2.74013	0.00952387	0.0608193	-2.61559
PAPSS2	1.30842	5.65953	3.65109	0.000828843	0.0194476	-0.853303
LST1	1.30739	4.26893	2.79555	0.00828384	0.0563173	-2.83939
CD55	1.30734	6.43548	3.37486	0.00179091	0.0256265	-1.62101
CELSR1	1.30685	2.89497	3.1789	0.00304866	0.0325812	-1.77856
MIR324	1.30673	0.489509	4.27258	0.000136593	0.012229	0.907442
ITGA6-AS1	1.30633	-1.4815	2.65924	0.0116461	0.0686986	-2.78278
SP140	1.3044	1.47824	2.31245	0.0266282	0.114843	-3.51408
EMB	1.30274	3.63269	3.56469	0.00105722	0.0211834	-0.894037
CBX8	1.30249	2.48496	3.88099	0.000429654	0.0154726	-0.00321777
GIPR	1.30249	0.211925	2.16565	0.0370919	0.142554	-3.70024
SNORD89	1.30151	-0.743413	2.57824	0.0142019	0.0776201	-2.92775
SLC22A31	1.30149	-1.38773	2.55481	0.0150323	0.0805894	-2.98245
LOC100288637	1.30136	-0.696855	3.01772	0.00467404	0.0409145	-2.03913
DPEP2	1.30072	3.64477	2.37457	0.0230632	0.104971	-3.65818
LILRB5	1.30033	3.1866	2.49733	0.0172609	0.0879616	-3.33763
IGLC7	1.29963	-2.99615	2.89754	0.00638606	0.0486054	-2.51807
TMEM40	1.29776	-1.06992	1.80922	0.0788369	0.232395	-4.26334
CCDC33	1.29717	-1.21632	1.97867	0.0556011	0.184928	-3.99746
SH2D1A	1.29594	-0.444111	2.18661	0.0354032	0.138295	-3.64298
CXCL9	1.29544	0.968433	1.82362	0.0765834	0.228243	-4.31155
ZDHHC20	1.29531	2.42448	2.94768	0.00561044	0.0454219	-2.27507
MS4A6E	1.29512	-1.8671	1.79964	0.0803673	0.235327	-4.35841
MACC1-DT	1.29496	-2.13339	2.54998	0.0152087	0.0810468	-3.05482
LACTB	1.29492	4.03605	4.59794	5.16785e-05	0.009615	1.87585
GPR183	1.29462	5.01349	3.29567	0.00222395	0.0280907	-1.72288
SULT1B1	1.29445	0.764821	2.5763	0.0142691	0.0778524	-2.96142
ZMYND15	1.29415	3.53158	3.53267	0.00115641	0.0218831	-0.965618
MARCO	1.29372	5.286	2.20869	0.0336979	0.133866	-4.20196
IGLV3-10	1.29358	-2.52102	1.54078	0.132181	0.325587	-4.88693
TNFSF15	1.2935	-1.14943	2.55049	0.0151899	0.0810355	-2.9862
LCP2	1.29312	5.25191	3.23461	0.00262431	0.0303678	-1.89715
IGHV3-48	1.29295	-2.11181	1.57464	0.124154	0.312303	-4.75191
CDC45	1.29274	0.907592	2.52844	0.0160198	0.0838999	-3.06259
DEPDC7	1.29264	0.336408	3.24197	0.00257261	0.0301168	-1.54541
TES	1.29022	5.36307	4.48279	7.3019e-05	0.0102587	1.46503
TMEM45A	1.28958	4.31239	3.93237	0.000370329	0.0149428	0.0106025
LY9	1.28955	0.890108	2.5505	0.0151895	0.0810355	-3.01813
E2F2	1.28807	-0.207544	2.09048	0.0437521	0.158365	-3.81157
CXorf65	1.28797	-1.14048	2.20809	0.0337436	0.134029	-3.61304
GAL	1.2871	-1.45417	1.90579	0.0647475	0.203572	-4.13605
KIF18A	1.28701	0.185766	2.70105	0.0104997	0.0648178	-2.69534
NPIPB2	1.2869	-1.70357	2.53996	0.0155813	0.0824719	-3.0263
STK10	1.28687	5.97619	3.42629	0.00155428	0.0241395	-1.46294
IGKV3-15	1.28616	-2.53644	1.94327	0.0598936	0.193904	-4.26985
PXDN	1.28448	7.22249	2.91665	0.00607929	0.0475808	-2.79156
DKK1	1.28334	0.317148	1.77501	0.0844169	0.243277	-4.33579
HOXD1	1.28326	-2.52788	2.79605	0.00827322	0.0563016	-2.60475
GRAP2	1.28154	2.45236	2.22004	0.0328506	0.131625	-3.78806
RHOQ-AS1	1.28057	0.443158	3.71572	0.000689984	0.0181888	-0.449393
NKG7	1.2804	1.94985	2.119	0.0411102	0.152237	-3.91248
ELF4	1.28028	4.94447	5.00286	1.51545e-05	0.00820713	2.98567
ULBP3	1.27997	-1.25532	2.47356	0.0182682	0.0909527	-3.13228
SPHK1	1.27893	5.90262	3.90682	0.000398758	0.0150561	-0.178937
AZU1	1.27879	-0.671578	2.66433	0.0115004	0.0682992	-2.7597
RNF122	1.27853	3.21557	3.22649	0.00268244	0.0307072	-1.69725
TRBV11-1	1.27802	-3.48969	3.78674	0.000563375	0.01696	-0.465058
ACRBP	1.27698	2.33372	2.94666	0.00562526	0.045466	-2.26909
SPDYC	1.27625	-3.20506	3.37407	0.00179484	0.0256675	-1.44781
OR9A4	1.2752	-3.02794	2.61481	0.0129899	0.0734753	-3.16938
MYD88	1.27485	5.93511	4.76174	3.15215e-05	0.00913451	2.23698
FKBP11	1.27454	4.61211	4.59651	5.19015e-05	0.009615	1.83515
JAML	1.27429	4.75787	2.3543	0.0241764	0.108033	-3.85473
LINC00239	1.27379	-2.79926	2.81572	0.0078711	0.0547212	-2.64146
NEIL3	1.27341	-1.71765	2.11894	0.0411154	0.152237	-3.81362
IGHV3-33	1.27269	-2.66202	1.97632	0.0558784	0.185393	-4.25127
SNORD99	1.27263	-0.510788	4.04583	0.000266208	0.0137044	0.28914
MIR27A	1.27236	1.05564	2.15208	0.0382233	0.14554	-3.77406
NEDD9	1.27167	6.29211	3.67398	0.000776829	0.0190966	-0.830207
PAX9	1.27151	-1.73774	2.77882	0.00864131	0.0576481	-2.54547
P3H1	1.27119	6.02443	4.23091	0.000154521	0.012379	0.71374
CHST11	1.27015	5.26365	3.87796	0.000433431	0.0155116	-0.216545
MELTF	1.2692	2.60291	2.38873	0.022314	0.102848	-3.48473
RGS13	1.26894	-1.67846	2.18695	0.0353766	0.138267	-3.68838
ARHGDIB	1.26889	6.99347	3.42179	0.00157373	0.0242028	-1.52648
TRGV7	1.26871	-2.49466	2.91186	0.00615488	0.0478743	-2.34247
ARAP1-AS2	1.26649	0.399347	3.43434	0.00152008	0.0240257	-1.10851
HLA-DMB	1.26632	5.30908	3.09932	0.00376934	0.0364589	-2.23774
PI15	1.2662	1.60409	1.12698	0.267264	0.489554	-5.2889
PITX1-AS1	1.26598	0.640811	3.51975	0.0011989	0.0221234	-0.904594
KRT8P46	1.26454	-1.23004	2.79201	0.00835823	0.0565677	-2.50837
LINC02908	1.26416	0.491732	2.31348	0.0265648	0.114692	-3.45034
IGKV2-24	1.26372	-2.94513	2.82279	0.00773097	0.0542404	-2.65736
ARRDC5	1.26368	-0.794244	2.23044	0.0320908	0.129607	-3.56638
PFKFB4	1.26305	4.62915	2.61172	0.0130886	0.0738571	-3.29554
TNFRSF21	1.26292	4.28647	2.26674	0.0295596	0.123248	-3.97073
TREML1	1.26287	1.67768	2.12388	0.0406728	0.15131	-3.87755
LOC107986032	1.26257	-3.40224	3.65156	0.000827745	0.0194476	-0.791532
IGHV3-73	1.26218	-2.95708	3.45039	0.00145404	0.0237797	-1.1499
LOC100420864	1.26172	-2.03354	2.55383	0.0150678	0.0806729	-3.03044
MIR4632	1.26157	-3.46602	2.39176	0.0221563	0.102324	-3.82648
ZHX1-C8orf76	1.26135	-1.99825	3.05339	0.00425593	0.0388628	-1.96901
LINC01711	1.26089	-1.16375	2.15461	0.0380107	0.144963	-3.70141
HGF	1.26046	4.16483	3.21642	0.00275628	0.0310746	-1.8325
SUMO2P19	1.26038	-2.61435	2.50197	0.0170703	0.0873201	-3.25195
CD244	1.25971	0.591238	2.45538	0.0190742	0.0933747	-3.1893
MYOM3	1.25732	0.80099	2.87519	0.00676327	0.0501303	-2.34877
TRIM10	1.25726	-3.30586	2.39151	0.0221693	0.102351	-3.7611
PTCHD4	1.25711	-0.320641	2.0807	0.0446919	0.160464	-3.82429
RPSAP11	1.2571	-3.14521	3.09758	0.00378677	0.0365449	-2.10632
ACTBP12	1.25662	1.63757	3.94761	0.000354326	0.0148273	0.164534
LOC100128059	1.25406	-2.36842	1.95668	0.0582354	0.190383	-4.20616
ARHGEF19	1.25388	3.118	4.89075	2.13151e-05	0.0087002	2.72121
RAD54L	1.25361	1.42955	4.29255	0.000128741	0.0119761	1.03453
MEG9	1.25292	1.76836	1.89989	0.0655422	0.205342	-4.27367
ADAP2	1.25291	4.83309	3.16836	0.00313601	0.0330313	-2.02347
THY1	1.25262	4.71718	1.48262	0.146941	0.348238	-5.3621
NRG1	1.25208	-0.0123154	2.5473	0.0153075	0.0814177	-2.99396
PCP2	1.25195	-1.8562	2.1622	0.0373771	0.143319	-3.75206
TBX21	1.25189	-0.191174	1.9258	0.062116	0.198259	-4.0787
OSTC	1.25128	5.43488	4.18977	0.000174475	0.0124882	0.631848
P4HA1	1.25063	5.7233	3.99032	0.000312981	0.0142655	0.060353
RAP2B	1.25035	4.76766	3.88886	0.000420004	0.0153212	-0.14771
IRF8	1.24941	4.38598	2.78308	0.00854899	0.0572572	-2.8884
LAG3	1.24912	2.41605	3.53097	0.00116193	0.0218831	-0.887779
CD99P1	1.24911	2.68499	4.87516	2.2349e-05	0.0087002	2.66427
RIPK3	1.24876	2.80414	3.49748	0.00127571	0.0227708	-0.992873
LINC01503	1.2482	2.36044	3.29784	0.00221084	0.0280502	-1.45307
HLA-DRB6	1.24664	4.41391	2.47258	0.0183105	0.0910881	-3.568
TRPV4	1.24645	1.96479	2.7342	0.00966643	0.0613904	-2.70713
LOC105371795	1.24617	-1.50763	2.31592	0.0264166	0.114226	-3.43313
COTL1	1.24554	7.41664	2.66253	0.0115517	0.0684984	-3.3854
ADAMTS3	1.24459	1.00972	2.93808	0.00575173	0.0460569	-2.21952
CLECL1	1.24448	-0.728355	2.39526	0.0219759	0.101812	-3.27056
LINC02288	1.24427	-2.11113	2.85557	0.00711159	0.0517971	-2.40563
TMEM215	1.24338	-2.79987	2.25635	0.0302648	0.124866	-3.80882
MFSD13A	1.2431	2.96122	3.06145	0.00416646	0.0385585	-2.06476
TMEM71	1.24292	3.04701	2.89898	0.00636241	0.0485864	-2.44928
EIF4EBP1	1.24262	3.74084	3.32937	0.00202864	0.0269572	-1.50263
EIF4A1P2	1.24224	-0.300061	2.79133	0.00837252	0.0566374	-2.50761
HMGA1	1.24208	5.13365	2.7144	0.0101564	0.0633662	-3.12414
FAM183BP	1.24208	-1.99831	2.7035	0.0104359	0.0645274	-2.72055
MEIS1	1.24177	1.52713	1.89158	0.0666743	0.207923	-4.25781
LCN2	1.24003	0.118322	1.82184	0.0768597	0.228811	-4.25315
SKIL	1.23986	6.33438	4.40349	9.25507e-05	0.0110703	1.18801
P2RX1	1.23972	3.815	2.69023	0.010786	0.0658854	-3.01838
CTSL	1.23941	8.25283	2.88253	0.00663707	0.0495807	-2.90536
GPX8	1.23913	5.31342	2.61317	0.013042	0.0737116	-3.36853
LOC400499	1.23695	3.12673	2.69407	0.0106835	0.0655368	-2.91443
SAT1	1.23673	9.35112	3.34575	0.0019398	0.0264072	-1.78205
SNORD12B	1.23647	-2.62353	3.40879	0.00163122	0.0245802	-1.19682
FAM78A	1.23646	3.48061	2.44404	0.0195932	0.0947689	-3.49502
SLED1	1.23601	-2.81026	2.16939	0.0367853	0.141721	-3.97275
LAT2	1.23586	4.75203	2.72753	0.00982886	0.0620051	-3.05566
DEFA4	1.23568	-3.04361	2.36874	0.0233788	0.105855	-3.69426
EBLN2	1.23557	-0.258959	2.18845	0.0352578	0.137926	-3.64374
SULT1E1	1.2355	-1.2202	1.19063	0.241649	0.462259	-5.04042
TCIRG1	1.23455	7.62829	3.79453	0.000550939	0.0169188	-0.558969
RIBC2	1.23399	-1.31783	2.78395	0.00853013	0.0571666	-2.52643
CFP	1.2322	3.3788	2.29669	0.027608	0.117396	-3.77374
IVNS1ABP	1.23132	7.44865	3.64403	0.000845563	0.0195253	-0.958911
CD3D	1.23129	0.978084	2.20276	0.0341485	0.135132	-3.67912
ZWINT	1.23109	2.5732	2.57857	0.0141906	0.0776186	-3.09797
C1orf147	1.23015	-1.6047	2.58518	0.0139642	0.0768399	-2.93353
FAM30A	1.2291	-1.99113	2.24986	0.0307132	0.125891	-3.61366
LYN	1.22769	5.51903	3.5262	0.00117752	0.0219262	-1.17413
THBS1	1.22747	10.3991	2.80542	0.00807928	0.0555149	-3.11407
CCNB1	1.2265	2.38757	2.65961	0.0116354	0.0686986	-2.90658
GPX7	1.22647	3.62699	3.868	0.000446064	0.0156914	-0.1024
GLIS3	1.22585	3.39856	2.73522	0.00964157	0.0613012	-2.86241
LINC01504	1.22405	-0.291595	2.33828	0.0250896	0.110529	-3.37828
MICB	1.2229	3.10633	4.98401	1.60502e-05	0.00820713	2.98175
LINC01638	1.22236	-0.253797	2.03756	0.0490516	0.17049	-3.89738
LOC101928834	1.22235	-2.5491	2.45893	0.0189141	0.0930169	-3.31946
SPC24	1.22203	0.198833	2.14859	0.0385191	0.146293	-3.72945
PPP1R14C	1.22181	0.522035	1.88342	0.0678034	0.210483	-4.1844
BMF	1.22073	4.34913	3.64139	0.000851909	0.0195677	-0.769424
FXYD5	1.2201	6.45161	4.21434	0.000162274	0.012379	0.646595
CD19	1.22004	-0.310308	2.59822	0.0135273	0.0753948	-2.89061
A3GALT2	1.21978	-2.39331	2.7419	0.00948168	0.0606638	-2.68828
NAPSB	1.21963	2.96248	2.27618	0.0289314	0.121414	-3.75738
BAZ1A	1.21952	5.1129	3.94493	0.000357093	0.0148273	-0.0232098
LHFPL2	1.21878	6.57246	3.69694	0.000727833	0.018515	-0.783406
PYCARD	1.21859	2.89783	2.93077	0.00586153	0.0465906	-2.35972
WAKMAR2	1.21737	-0.579193	3.47369	0.001363	0.0233516	-1.04228
FGD2	1.21693	4.49341	3.15761	0.00322752	0.0335956	-2.01674
RNA5SP283	1.21662	-2.60513	2.95009	0.00557544	0.0451903	-2.2777
MAFB	1.21572	5.36311	2.83702	0.00745606	0.0532196	-2.86698
PLK3	1.2137	5.99416	3.74949	0.000626668	0.0176357	-0.612171
IPMK	1.21324	3.05164	3.39822	0.00167946	0.0250145	-1.26073
COL4A4	1.21315	4.17615	2.1964	0.0346381	0.136473	-4.10077
MINAR1	1.213	0.869346	2.93598	0.00578296	0.0461594	-2.22053
BEND2	1.21052	-1.15247	1.73187	0.0919238	0.257384	-4.38496
LAIR2	1.21035	-2.00105	1.75028	0.0886543	0.251224	-4.46693
PAX5	1.2102	-1.23824	2.09694	0.0431412	0.157052	-3.80239
KLHL35	1.21	0.79262	3.63998	0.000855293	0.0195819	-0.61589
STX1A	1.20998	4.18975	2.74948	0.00930315	0.0601153	-2.94093
SLC20A1	1.20988	6.58798	4.25858	0.000142375	0.0123788	0.765254
FUT7	1.20801	-0.0196085	2.10241	0.0426297	0.156029	-3.79843
IGHG4	1.2074	-0.742985	1.27214	0.211541	0.426545	-4.9417
GFI1	1.20665	-0.058124	2.6942	0.0106801	0.0655368	-2.70515
GPRC5D-AS1	1.20655	-0.0456833	2.22463	0.032513	0.130844	-3.58764
RIPK2	1.20628	4.20619	4.20092	0.000168832	0.0124882	0.753002
HK2	1.20565	5.50454	2.46155	0.0187969	0.0926736	-3.71111
SNAI2	1.2055	4.0464	2.82948	0.00760059	0.053729	-2.74238
LINC02611	1.20444	-0.35986	2.36592	0.0235326	0.106211	-3.32677
ARNTL2	1.20429	3.72463	3.11634	0.00360287	0.0356314	-2.02553
PCED1B-AS1	1.20347	2.9116	3.1775	0.00306011	0.0325999	-1.78589
TRIM14	1.20238	4.27608	3.73138	0.000659893	0.0179781	-0.526533
IGHJ6	1.20222	-2.17504	1.64999	0.10771	0.284685	-4.64614
ANKRD22	1.20216	-0.52119	2.04891	0.0478696	0.167798	-3.87232
BSG-AS1	1.20192	-2.3218	2.51072	0.0167162	0.0861148	-3.15533
TTC39C	1.20188	2.40445	3.63666	0.000863359	0.0197034	-0.623845
RPS4XP22	1.20169	-0.169638	1.99334	0.0539029	0.181363	-3.97227
TRBV5-4	1.20154	-3.00834	3.08715	0.00389292	0.0371643	-2.08688
CELA1	1.20077	-3.40592	2.69981	0.0105323	0.0649545	-3.14208
ADAMTS6	1.20046	3.46603	2.88663	0.00656761	0.0493676	-2.53616
DPRXP4	1.19998	-1.49924	2.5552	0.015018	0.0805428	-2.98996
MCOLN2	1.19975	0.672165	2.50224	0.0170593	0.0872794	-3.10372
CPVL	1.19948	5.2407	2.78016	0.00861213	0.0575035	-2.98741
CDH2	1.19941	4.90593	2.09631	0.0431999	0.157207	-4.38061
RN7SL535P	1.19911	-2.82668	3.34887	0.00192326	0.0263092	-1.39171
FCRLA	1.19907	-1.29311	1.73374	0.0915872	0.256762	-4.37556
TRBJ2-2	1.19887	-3.03101	3.88238	0.00042793	0.0154726	-0.0728591
CARD9	1.19608	3.56218	2.6959	0.010635	0.0653983	-2.97306
APOA2	1.19534	-2.64882	1.69917	0.0979785	0.268293	-4.69614
FASLG	1.1947	-1.45456	2.08728	0.0440576	0.158996	-3.83013
RAPSN	1.1945	-1.31904	2.55179	0.0151423	0.080934	-2.98787
RASSF6	1.19388	-3.14016	3.4132	0.00161149	0.0244388	-1.31662
IKZF1	1.19379	4.15342	3.03544	0.00446166	0.0399436	-2.27157
TRIM40	1.19367	-3.31921	2.61934	0.0128467	0.073015	-3.28298
CCL26	1.19331	0.326913	2.04765	0.0479994	0.168044	-3.90718
GDF15	1.19296	4.10477	2.20077	0.0343012	0.135559	-4.07502
PATL2	1.19274	1.38664	3.1657	0.0031584	0.033193	-1.7228
ZNF804A	1.19268	-0.764262	2.12388	0.0406727	0.15131	-3.74663
LINC02528	1.19226	-3.58229	2.63191	0.0124566	0.0716324	-3.35617
CHEK2	1.19204	2.12719	3.5117	0.00122616	0.0223941	-0.924461
CXCR6	1.19186	0.385105	2.1888	0.0352307	0.137868	-3.66874
LINC01857	1.19124	-2.52198	2.35243	0.0242809	0.108196	-3.5203
CCNB2	1.19086	1.22043	2.80957	0.00799482	0.0552303	-2.5026
MOXD1	1.19082	2.78619	2.08912	0.0438815	0.158742	-4.08699
ATP8B4	1.19026	2.85446	2.77757	0.00866853	0.057783	-2.70119
HLA-G	1.1895	3.90349	2.07129	0.0456126	0.162684	-4.28047
C3orf86	1.18947	-1.38679	1.87543	0.0689234	0.213051	-4.17791
GAPLINC	1.18939	-1.94603	2.15218	0.0382152	0.14554	-3.78312
PMM2	1.18939	3.13068	4.952	1.7693e-05	0.00822115	2.89285
GP6	1.18937	-1.0965	2.35544	0.0241124	0.107922	-3.34636
PLIN3	1.1893	6.43347	4.86278	2.32047e-05	0.0087002	2.50968
LINC00857	1.18928	-1.00513	2.51133	0.0166919	0.0860211	-3.05459
CRYBG1	1.18874	4.05165	3.69298	0.000736063	0.0185779	-0.605353
BAX	1.18838	5.74532	4.24452	0.000148427	0.012379	0.765993
CD44-DT	1.18716	-2.23061	2.48187	0.0179102	0.0898263	-3.18889
MIR23A	1.18705	1.16498	2.44845	0.0193899	0.0941862	-3.23377
RUFY4	1.18689	0.10858	2.1339	0.0397867	0.149267	-3.75055
LOC154761	1.18581	-2.45953	2.56019	0.0148378	0.0799092	-3.08738
ANKRD44	1.18559	3.16231	3.70637	0.000708578	0.0184256	-0.489531
ZC3H12A	1.18521	5.1205	3.34213	0.00195909	0.02646	-1.61705
SLA2	1.18397	1.60054	2.25527	0.0303396	0.124992	-3.63268
TCN1	1.18385	-2.7124	2.36511	0.0235768	0.106326	-3.56018
SNORD12	1.18372	-1.61547	2.74095	0.00950434	0.0607147	-2.6186
CAPG	1.18266	6.46913	2.39903	0.0217827	0.101183	-3.91142
LINC01048	1.18242	-2.51602	1.82858	0.0758204	0.226885	-4.4517
LOC105371414	1.18214	-0.126359	3.65307	0.000824227	0.0194476	-0.620018
C4BPB	1.18202	-2.31791	2.16834	0.0368715	0.141976	-3.81775
SEMA3C	1.18117	5.8244	2.834	0.00751361	0.0533786	-2.9119
PLBD1	1.18091	4.36478	3.27595	0.00234638	0.0288849	-1.70866
ZDHHC19	1.18025	-2.18793	2.13758	0.0394658	0.148437	-3.84136
NKX3-1	1.17974	1.89037	2.59763	0.0135469	0.0754366	-2.9883
MB21D2	1.17949	2.8007	3.09382	0.00382468	0.0367232	-1.97371
SPON2	1.17766	4.6086	2.4065	0.0214049	0.100099	-3.73603
CYP4F3	1.17701	1.68445	1.7537	0.0880576	0.250322	-4.49069
LRR1	1.17632	1.75358	4.4254	8.66922e-05	0.0108726	1.40085
CLEC6A	1.17618	-3.11953	2.68793	0.0108476	0.0660364	-3.04584
PPARG	1.17599	2.92997	2.67182	0.0112896	0.0677088	-2.94059
CLEC1B	1.17596	-1.33093	1.90066	0.065438	0.205106	-4.13777
PHOSPHO1	1.17564	2.03749	2.02654	0.0502238	0.173159	-4.08815
UBE2Q1-AS1	1.17416	-2.19672	3.15607	0.00324078	0.0336595	-1.74966
IGLV1-44	1.17383	-2.21117	1.50934	0.140004	0.33796	-4.84195
TPBG	1.17382	4.28513	2.93076	0.00586163	0.0465906	-2.53751
EME1	1.17354	0.214679	2.5771	0.0142413	0.0777609	-2.94211
CD7	1.17321	1.89608	2.08814	0.0439757	0.158888	-3.96552
RPL22L1	1.1725	4.07416	3.9241	0.00037931	0.0150207	0.00661824
PPP1R14B	1.17193	4.79355	4.16539	0.000187469	0.0127425	0.607309
NFIA-AS2	1.17143	-0.57501	2.00454	0.0526357	0.17865	-3.94205
TRIB3	1.17099	2.90794	3.19304	0.00293516	0.032196	-1.75072
C1QTNF6	1.17078	4.1563	2.99233	0.00499507	0.0426061	-2.37857
KIF15	1.17013	0.405331	2.53671	0.0157037	0.0828414	-3.02651
CFAP45	1.16962	0.55443	2.97244	0.00526083	0.0437669	-2.13646
C1QB	1.16835	6.76236	2.25597	0.0302909	0.1249	-4.21879
FANCB	1.16827	-1.26954	2.48993	0.0175691	0.0889439	-3.10055
TMEM273	1.16814	3.19892	2.88349	0.00662079	0.0495194	-2.50532
LINC02910	1.16803	-1.33949	2.41339	0.0210613	0.0989657	-3.25226
CD70	1.16779	-2.29228	1.98003	0.0554416	0.184494	-4.13501
BASP1	1.16631	5.45738	2.69577	0.0106385	0.0653983	-3.19834
KIAA1614-AS1	1.16492	-2.56572	2.91648	0.00608189	0.0475808	-2.34596
AMDHD1	1.16424	-0.877007	2.06589	0.0461489	0.163765	-3.84175
LINC01146	1.16372	-2.10929	1.72399	0.0933536	0.259872	-4.5168
MAP3K8	1.16336	6.21912	3.19426	0.00292557	0.0321529	-2.06858
CORIN	1.16325	0.654525	3.18244	0.0030199	0.0325277	-1.67658
TRBV23-1	1.16314	-2.68412	2.55006	0.0152056	0.0810468	-3.1751
ABHD5	1.16297	3.86678	3.938	0.000364344	0.0148273	0.0627597
SPARC	1.16244	11.2177	2.21043	0.0335671	0.133506	-4.39406
MCTS2	1.16186	-0.929363	2.91492	0.00610651	0.0476739	-2.25415
XRCC4	1.16172	2.76943	4.0824	0.000239207	0.0133961	0.51655
PCAT6	1.16166	-0.339582	2.75744	0.00911912	0.0595326	-2.57579
IRAG2	1.16111	2.65169	3.14622	0.00332717	0.0341062	-1.83818
PRSS3	1.16016	-0.230522	1.47002	0.150309	0.35297	-4.72055
RUNX3	1.15993	4.48342	3.65376	0.00082261	0.0194476	-0.752275
MAN2B1	1.15969	6.20989	4.76775	3.09535e-05	0.00913451	2.24116
TYMS	1.15945	3.20067	3.14415	0.0033456	0.0341713	-1.89888
SH3TC1	1.15938	5.31261	2.70442	0.010412	0.0644629	-3.16669
CCR6	1.15836	0.131512	2.05927	0.0468135	0.165302	-3.87767
RN7SL454P	1.15818	-3.49322	2.74111	0.00950052	0.0607147	-3.08013
MEST	1.15808	4.47177	2.28617	0.0282799	0.119512	-3.96439
MPP1	1.15806	6.00077	2.97931	0.00516754	0.04327	-2.58092
RPS2P40	1.15723	-1.63671	2.89541	0.00642108	0.0487541	-2.29911
LINC02649	1.15693	0.50277	2.82354	0.00771629	0.0542344	-2.45096
NFKBIE	1.15691	4.50105	3.01956	0.00465157	0.0408186	-2.35026
RPSAP53	1.15649	-1.94663	1.63392	0.111057	0.290199	-4.59754
DBF4	1.15577	1.64193	4.25101	0.000145603	0.012379	0.940862
STK32B	1.15562	1.58543	2.71657	0.0101016	0.0631077	-2.71886
SNORA55	1.15524	-1.54082	3.43784	0.00150544	0.0239844	-1.10523
SLC2A14	1.15519	-1.2916	2.30145	0.0273082	0.11671	-3.45124
CXCL11	1.15451	-0.255393	1.4915	0.144608	0.344816	-4.69228
SOX11	1.15436	0.535737	1.60009	0.118385	0.303061	-4.60303
LGSN	1.15413	-3.47864	2.84273	0.00734838	0.0528099	-2.84416
BCL2L2-PABPN1	1.15379	-1.69434	2.44824	0.0193995	0.0941862	-3.205
IGHV4-39	1.15342	-2.16821	1.55283	0.129277	0.320833	-4.76626
LINC01191	1.15121	-2.56198	2.41241	0.0211099	0.0990956	-3.41568
HRH4	1.15086	-2.77565	3.69919	0.000723199	0.0184752	-0.495888
IHH	1.15054	-2.96676	3.28193	0.00230859	0.0286027	-1.60097
NAGS	1.15043	0.55744	2.72104	0.00998955	0.0626865	-2.66368
ODAM	1.14928	-2.98506	2.31607	0.0264073	0.114226	-3.76592
ICAM3	1.14907	4.61085	2.39259	0.0221136	0.102183	-3.76238
SF3A3P1	1.14895	-2.29123	3.05726	0.0042127	0.03873	-1.984
NAMPT	1.1489	6.98557	2.89918	0.00635919	0.0485835	-2.82419
HELLS	1.14882	2.25413	3.12002	0.00356774	0.0354572	-1.86891
ZNF267	1.14847	1.88363	2.97041	0.00528874	0.0438316	-2.18512
CD14	1.14833	7.59121	2.61792	0.0128913	0.0731512	-3.49197
FAM110A	1.14818	2.00303	3.47814	0.00134625	0.0233207	-1.00211
SLC15A1	1.14813	-0.605126	1.77582	0.0842803	0.243114	-4.29222
LIMS1	1.14809	5.83811	4.25569	0.000143597	0.012379	0.791816
SPN	1.14809	2.93345	3.04285	0.0043756	0.0395857	-2.10873
GRN	1.14791	8.46029	3.37962	0.00176765	0.0255201	-1.68091
TPRG1	1.14761	1.41939	2.79711	0.00825111	0.0562243	-2.53812
REM2	1.14638	0.242137	2.44313	0.0196354	0.0948927	-3.19971
PHTF2	1.14631	4.64781	4.13425	0.000205453	0.0130793	0.530725
MUC12	1.14618	-1.15121	2.04656	0.0481129	0.168288	-3.8798
DERL3	1.14563	2.06141	2.80495	0.00808897	0.055568	-2.5651
RN7SL472P	1.14543	-2.66408	2.13722	0.039497	0.148514	-3.97555
DRAXIN	1.14483	0.722358	1.48245	0.146988	0.34829	-4.77663
MLKL	1.14429	4.40569	3.52313	0.00118766	0.021959	-1.08514
SLC7A6	1.14325	4.27991	5.00858	1.48928e-05	0.00820713	3.03194
LINC02273	1.14167	-1.73191	2.22279	0.0326476	0.131201	-3.61679
CCL22	1.14144	-0.479107	1.22007	0.230429	0.448761	-4.99866
RPL5P22	1.14125	-2.5768	2.88652	0.00656956	0.0493676	-2.4137
TREM2	1.14073	4.26785	1.94887	0.0591961	0.192323	-4.56835
FCRL3	1.13991	-0.896966	1.98136	0.0552863	0.184162	-3.97689
HM13-AS1	1.13885	-2.93487	3.25498	0.00248364	0.0296768	-1.65578
IGHV1-3	1.13869	-1.96949	1.49935	0.142568	0.341932	-4.8027
CDCA2	1.13796	-0.113165	1.73567	0.0912401	0.256177	-4.36865
TBC1D8B	1.13783	2.88904	2.7707	0.00882005	0.058428	-2.72636
LINC01133	1.13713	-1.34745	1.7058	0.0967258	0.266019	-4.41267
LINC01914	1.13702	-0.903687	2.25257	0.0305257	0.125485	-3.52394
LDHA	1.13668	8.42298	4.07912	0.000241514	0.0133961	0.20634
IGKJ3	1.13608	-2.98208	2.45801	0.0189558	0.0931209	-3.46619
LOC101928228	1.13583	-1.69622	2.32053	0.0261376	0.113514	-3.43568
SLC12A6	1.13467	5.19489	3.90682	0.000398762	0.0150561	-0.135562
PLXDC2	1.13383	5.23422	3.94158	0.000360582	0.0148273	-0.0434418
XPNPEP2	1.13267	-0.68743	2.22585	0.0324243	0.1306	-3.57107
CDH15	1.13155	-1.20429	1.80736	0.0791314	0.232908	-4.25706
DSE	1.13127	6.33232	4.25686	0.000143102	0.012379	0.770714
DPP4	1.13056	1.65403	1.99222	0.054031	0.181523	-4.10662
SEC24A	1.12997	4.87413	3.97712	0.000325232	0.0143365	0.0808972
H2BC4	1.12968	-0.0968703	2.17714	0.0361576	0.140199	-3.66839
CDT1	1.12959	0.794603	2.4297	0.0202681	0.0966162	-3.24952
LILRA1	1.12952	2.07211	2.4328	0.0201203	0.0961934	-3.33853
LIMS1-AS1	1.12924	-3.06771	2.76245	0.00900503	0.0591228	-2.86176
RNU2-6P	1.12907	-2.875	2.22398	0.0325605	0.130963	-3.90167
LMO7	1.12897	5.80391	2.46047	0.0188451	0.0928555	-3.74065
CD22	1.12895	1.64857	1.61043	0.116103	0.299085	-4.70086
VSIG1	1.12867	-1.50263	2.31975	0.0261848	0.11364	-3.42637
LINC01506	1.12861	-1.69119	1.85553	0.0717844	0.218821	-4.23185
SCIRT	1.12829	-1.43495	1.672	0.103261	0.276978	-4.47674
TM4SF20	1.12824	-3.05644	2.35217	0.024296	0.108196	-3.73254
ECT2	1.12821	2.80603	2.55882	0.0148871	0.0800378	-3.1705
CYBA	1.12804	6.41148	3.09922	0.00377037	0.0364589	-2.31498
RNF149	1.12775	6.06835	3.36927	0.00181863	0.0257261	-1.61793
BLK	1.12715	-0.571988	1.84365	0.0735403	0.222384	-4.19268
CPM	1.12688	3.84358	2.37813	0.0228728	0.104431	-3.69173
MIR4489	1.12551	-1.95932	2.38817	0.0223431	0.102924	-3.33094
COL22A1	1.12168	2.15099	1.93245	0.0612616	0.19667	-4.26621
LOC344967	1.12032	-3.53457	2.76105	0.00903664	0.0592235	-3.04785
TRBV4-2	1.11991	-3.11653	2.46337	0.0187161	0.0924903	-3.52897
SRPX2	1.11947	4.4261	2.60111	0.0134324	0.0751686	-3.30204
CLEC11A	1.11934	4.35299	2.62294	0.0127337	0.0726496	-3.24512
SH3BP1	1.11923	3.67128	2.82847	0.00762013	0.0537811	-2.6934
SOX4	1.11908	4.96027	4.55209	5.93174e-05	0.00974501	1.68311
FTL	1.11828	10.8654	2.68575	0.0109066	0.0662954	-3.38888
HLA-DQA2	1.11718	4.06492	2.06525	0.0462123	0.163853	-4.32647
DCAF4L1	1.11679	0.0158938	3.11323	0.00363276	0.0357731	-1.8316
LINC02481	1.11416	-1.44827	2.63912	0.0122379	0.0707613	-2.81413
CILP2	1.11402	-0.433639	1.98624	0.054719	0.182843	-3.97434
LOC652549	1.11383	-2.35323	2.91418	0.00611808	0.0477128	-2.30084
SLC15A3	1.11368	5.67212	3.76297	0.000603013	0.0174999	-0.558351
CCNA2	1.11322	1.99458	3.22259	0.0027108	0.030737	-1.61444
KIR3DX1	1.11316	-2.97283	2.58105	0.0141052	0.0772704	-3.2234
SAMHD1	1.11282	6.81431	3.40842	0.0016329	0.0245828	-1.55534
HLA-DQA1	1.11277	4.53406	2.25191	0.0305712	0.125599	-4.03888
LOC102724163	1.11247	-1.8904	2.41647	0.0209094	0.0985708	-3.28852
LBX2	1.11244	-0.732645	2.36908	0.0233604	0.105805	-3.31651
DEXI	1.11221	-0.547426	3.31165	0.00212922	0.0276727	-1.40423
RAB39A	1.11213	-0.394219	2.60101	0.0134358	0.0751724	-2.88417
TNFSF11	1.1118	-1.71481	1.42686	0.162301	0.368599	-4.86661
LINC02828	1.11169	-2.7402	2.24379	0.0311382	0.127073	-3.80768
MALT1-AS1	1.11112	-3.27764	3.66866	0.000788626	0.0191764	-0.711387
RNASET2	1.11106	5.16998	2.38681	0.0224141	0.103151	-3.8395
OCM	1.11064	-2.76497	2.74621	0.00937994	0.0604101	-2.78217
MRPL53P1	1.11057	-3.11725	3.38254	0.00175353	0.0254349	-1.39723
WDR62	1.11035	1.76649	2.63375	0.0124005	0.0714322	-2.9051
CLDN4	1.1099	-0.66938	2.5935	0.0136841	0.0759115	-2.89653
CTSZ	1.10974	8.22022	3.34509	0.00194327	0.0264072	-1.76467
CD200R1	1.10898	-0.200651	2.95019	0.00557394	0.0451903	-2.18026
ATP8B3	1.10883	1.6837	3.20353	0.00285355	0.0316742	-1.64505
FGR	1.10801	5.91398	2.37325	0.0231343	0.105184	-3.92991
DGKI	1.10787	1.47502	2.09045	0.0437546	0.158365	-3.92103
CYRIB	1.1073	5.45581	3.09443	0.00381851	0.0366887	-2.26486
RORC	1.10714	-1.24944	2.22495	0.0324899	0.130809	-3.58195
OR2B11	1.10704	-2.33851	1.38474	0.174718	0.38315	-5.04155
CDC25C	1.1046	-1.20197	1.84271	0.0736802	0.222604	-4.20753
KRT1	1.10449	-2.51806	1.92848	0.0617705	0.197654	-4.28278
SPAG5	1.10372	1.29298	2.79068	0.00838639	0.0567042	-2.54639
NID2	1.10361	5.99787	2.27191	0.029214	0.12225	-4.14279
IL17C	1.10346	-2.95037	3.1544	0.0032553	0.0337533	-1.90186
CXCL1	1.10341	4.34221	1.51756	0.137924	0.334362	-5.26121
LINC00102	1.10151	-3.20313	2.70086	0.0105047	0.0648261	-3.04944
SLC43A3	1.10133	4.50161	2.95831	0.00545777	0.0445943	-2.49903
RAB23	1.10112	4.94483	2.44411	0.0195899	0.0947689	-3.6989
ITGB7	1.10075	3.38497	2.83052	0.00758059	0.0536822	-2.65128
CGB7	1.10074	-2.77433	2.4035	0.0215556	0.100569	-3.50792
PYHIN1	1.10009	-0.212756	1.97517	0.0560139	0.185539	-3.9997
ATP8B1-AS1	1.10004	0.50578	3.5732	0.00103231	0.0209897	-0.782774
NPM3	1.10004	2.74576	3.61047	0.000929578	0.0200775	-0.708718
IRAK1	1.09988	6.99109	3.29973	0.0021995	0.0279313	-1.84145
CEACAM21	1.09893	0.384858	2.18687	0.0353826	0.138272	-3.67239
PTGS2	1.09887	6.64151	2.70325	0.0104425	0.0645543	-3.26177
NSUN5P2	1.0984	-3.13569	2.86547	0.00693368	0.0509979	-2.65358
AKR1C7P	1.09816	-2.85915	2.63143	0.0124712	0.0716714	-3.05665
SLAMF1	1.0979	0.236904	2.23407	0.0318287	0.128902	-3.58237
LINC01800	1.09789	-3.3824	3.1168	0.00359841	0.0355998	-2.14936
TRBV7-6	1.09756	-2.93197	2.47309	0.0182886	0.0910226	-3.42232
IL9R	1.09692	-2.30505	2.14282	0.0390133	0.147538	-3.8612
ASTL	1.09683	-1.01485	1.73799	0.0908252	0.255544	-4.35094
DEPDC1B	1.09566	-0.595822	2.23112	0.0320412	0.129536	-3.56237
SAMD3	1.09544	0.662513	2.32197	0.026051	0.113267	-3.44463
CD207	1.09479	-2.83773	2.48608	0.0177311	0.0893141	-3.36607
RABGEF1	1.09367	-0.357023	2.52974	0.0159697	0.0836681	-3.02146
C1QA	1.09366	6.41657	2.22762	0.0322952	0.130191	-4.25712
ARHGEF35	1.09333	-2.11018	2.30616	0.0270154	0.115988	-3.5224
ZNF217	1.09319	4.64262	4.11849	0.000215183	0.0131517	0.487458
SEZ6L2	1.09303	3.50125	1.72934	0.0923801	0.258165	-4.81957
NT5C3AP1	1.09058	-2.28872	2.51823	0.0164176	0.0851337	-3.13442
ANKRD30BL	1.09031	-0.988293	1.76332	0.0863966	0.247082	-4.30854
CORO1A	1.0899	6.39328	2.35385	0.0242014	0.108065	-4.00164
IRF7	1.08889	5.07874	2.9942	0.00497073	0.0425265	-2.47375
DEPDC1	1.0878	-0.813899	1.52513	0.136029	0.33148	-4.63345
COQ2	1.08738	2.65691	3.37483	0.00179107	0.0256265	-1.28904
H2BC12	1.08726	2.93319	3.24747	0.00253463	0.0299326	-1.62261
PDZK1IP1	1.08717	0.257219	1.86814	0.0699608	0.215208	-4.19127
RPL35P6	1.08671	-3.46687	2.83648	0.00746638	0.0532436	-2.85433
RPS10P1	1.08664	-3.17196	2.5825	0.0140554	0.0771075	-3.29933
RACGAP1	1.08652	3.37808	3.35232	0.0019052	0.0261543	-1.41236
ZNF165	1.086	-0.237472	3.10845	0.00367917	0.0360465	-1.84402
GINS1	1.08596	0.851144	2.66555	0.011466	0.0681897	-2.78723
IGHV5-78	1.08507	-3.46489	3.5346	0.0011502	0.0218831	-1.12443
GAL3ST2	1.08464	-2.61161	2.7555	0.00916359	0.0596767	-2.70735
RN7SL328P	1.08446	-3.29322	2.58368	0.0140151	0.0770004	-3.34733
ORC6	1.08396	1.01379	2.47538	0.0181893	0.0906933	-3.17377
PROC	1.08322	-0.19166	2.4306	0.0202252	0.0964766	-3.2111
SMC4	1.08282	3.66312	3.01044	0.00476402	0.0413319	-2.27559
MME	1.08219	1.96188	1.82978	0.0756365	0.226561	-4.40759
SLC25A37	1.08035	6.39642	2.7244	0.0099062	0.0623128	-3.2005
RBM44	1.07972	0.179809	3.05256	0.00426523	0.0389352	-1.96214
TCAF2	1.07906	1.53755	2.73579	0.00962798	0.0612434	-2.67512
MANF	1.07898	5.34391	4.43084	8.52938e-05	0.0107643	1.31438
SERPINB10	1.07895	-3.2575	2.45859	0.0189296	0.0930527	-3.59776
IGHJ3P	1.07837	-3.14681	2.70786	0.0103234	0.0640864	-3.01399
TNFRSF12A	1.07814	6.36959	2.88925	0.0065236	0.0492161	-2.81812
HAUS8	1.07753	2.48885	4.29324	0.000128476	0.0119761	1.08007
LOC347097	1.07711	-3.18542	3.16863	0.00313373	0.0330195	-1.95243
PMAIP1	1.07606	3.32674	2.49054	0.0175436	0.0888544	-3.38694
AMMECR1	1.07489	2.86826	4.25279	0.000144838	0.012379	0.968725
TNC	1.07474	6.63855	1.63149	0.11157	0.291005	-5.31734
SH2B2	1.07393	1.4556	2.35096	0.0243638	0.108375	-3.4419
PTPRO	1.07367	3.1239	2.86063	0.00702012	0.0514488	-2.55393
IGLV3-19	1.07365	-2.07524	1.40026	0.170058	0.377813	-4.93665
CDKN3	1.07248	0.405982	2.18172	0.0357913	0.139465	-3.68362
HEATR6-DT	1.07169	-2.86938	2.85442	0.00713235	0.0518491	-2.57956
TNFRSF10C	1.06944	2.88687	2.39839	0.0218152	0.101282	-3.50675
RANBP3-DT	1.0692	-1.71715	2.44875	0.0193761	0.0941374	-3.19656
NOP10	1.06905	5.197	4.13311	0.000206142	0.0130793	0.486421
HLA-DQB2	1.06894	3.54186	2.35389	0.0241993	0.108065	-3.69503
STEAP1	1.06853	0.575459	1.92784	0.0618524	0.197843	-4.11988
ETV4	1.06827	1.29751	2.14859	0.038519	0.146293	-3.80304
MYDGF	1.06816	5.99369	3.71718	0.000687129	0.0181888	-0.701565
IGLV2-14	1.06688	-2.10714	1.32023	0.195155	0.406577	-5.05224
RRBP1	1.06631	7.80337	3.86749	0.000446712	0.0156914	-0.36613
C1QC	1.06608	6.83848	2.08696	0.0440885	0.15901	-4.55063
CENPN	1.06559	1.98415	3.28601	0.00228311	0.028445	-1.46428
ABI3	1.06545	3.31362	2.69222	0.0107328	0.0657329	-2.95261
CCDC80	1.06544	7.59773	2.17679	0.0361857	0.140231	-4.4113
QSOX1	1.06525	7.68801	4.1472	0.000197775	0.0128868	0.413564
C4orf47	1.06505	0.312393	2.57633	0.014268	0.0778524	-2.9464
LINC00664	1.06449	-1.24545	2.31735	0.0263295	0.114111	-3.41717
SLFN12	1.06447	2.72296	4.08053	0.000240517	0.0133961	0.512166
CDA	1.06423	2.17348	1.93999	0.0603054	0.194731	-4.25452
ABCG1	1.06422	4.72654	2.76183	0.00901905	0.0591613	-2.98148
OVOL1	1.06307	-3.08057	2.22609	0.0324065	0.130547	-3.99077
THBD	1.06255	6.8315	3.05071	0.00428599	0.0390493	-2.45488
FSTL3	1.06248	7.4018	2.67083	0.0113173	0.0677757	-3.36818
SINHCAF	1.06224	2.64261	3.85655	0.000461015	0.0158978	-0.0728343
IKZF3	1.06194	-0.445564	1.97738	0.055753	0.185238	-3.98817
CLEC2B	1.06102	3.84929	2.62034	0.0128153	0.0729535	-3.18219
ANXA2	1.06076	8.56077	3.73856	0.000646527	0.0179659	-0.734158
IGLV7-46	1.0607	-3.03382	2.24613	0.0309741	0.126612	-3.90809
AP2B1P1	1.06016	-2.31531	2.57944	0.0141606	0.0774864	-3.00848
LSMEM1	1.0598	2.67939	3.06686	0.00410737	0.0382958	-2.02742
MARCHF3	1.05869	2.16055	2.9227	0.00598506	0.0471326	-2.31351
HLA-DMA	1.05732	5.95969	3.15745	0.00322886	0.0335956	-2.14642
PGK1P2	1.05687	-1.32998	2.90564	0.00625433	0.0481197	-2.27324
HCST	1.05614	3.25107	2.4151	0.0209766	0.0987643	-3.52585
RPS2P20	1.05605	-3.35984	3.29355	0.00223677	0.0281648	-1.70717
ADCY7	1.05499	4.76564	3.38621	0.0017359	0.025346	-1.47703
ARNTL	1.05498	3.97748	3.95293	0.000348902	0.0148043	0.0908501
TET3	1.05474	3.25711	3.05416	0.00424722	0.0388278	-2.12141
CPA6	1.05462	-3.25829	2.60567	0.0132836	0.0746566	-3.27994
CCNYL7	1.05375	-2.96105	2.22796	0.0322703	0.130109	-3.93409
KRT86	1.05322	-1.67213	2.00239	0.0528776	0.17927	-3.98547
CST6	1.05288	0.644239	2.23456	0.0317941	0.128842	-3.60214
GCKR	1.05218	0.0861214	1.45579	0.154183	0.359025	-4.75871
XG	1.05052	-1.34365	1.23101	0.22636	0.444224	-4.98648
LNCATV	1.04926	-1.59644	1.96241	0.0575392	0.18887	-4.04391
ZBTB11-AS1	1.0487	-2.08082	2.5059	0.0169108	0.086708	-3.12074
MT1L	1.04865	2.18535	1.84637	0.073135	0.221657	-4.41672
STIL	1.04806	1.62117	2.88225	0.0066419	0.0495807	-2.36671
ITGBL1	1.04797	6.0955	1.75783	0.0873408	0.249053	-5.08469
ZNF516-AS1	1.04717	-2.62895	2.54512	0.0153884	0.0817548	-3.16455
MPZL3	1.04695	2.56868	3.47821	0.001346	0.0233207	-1.02916
CDKN2B-AS1	1.04648	-1.88205	2.02772	0.0500971	0.172874	-3.97723
NPC2	1.04527	6.95595	3.29242	0.00224365	0.0282264	-1.85916
SIT1	1.04522	-0.219394	2.11064	0.04187	0.154105	-3.77742
ADAM20P1	1.04521	-2.15969	2.69471	0.0106666	0.065511	-2.7493
TMC8	1.04486	4.69863	2.6799	0.0110657	0.0668616	-3.16191
EDA2R	1.04477	3.02341	1.90489	0.0648676	0.203814	-4.44957
RCAN3	1.04476	2.1354	3.61426	0.000919683	0.0200296	-0.671462
MMP14	1.04452	8.53147	2.9837	0.00510879	0.0430443	-2.67184
PLCXD2	1.04452	-1.94786	2.26361	0.0297703	0.123691	-3.56528
ERO1A	1.0441	5.46148	2.87979	0.00668391	0.0498156	-2.77942
COLGALT1	1.04404	7.49306	4.48358	7.28476e-05	0.0102587	1.37541
XXYLT1-AS2	1.04298	-2.5439	2.64898	0.0119443	0.0698616	-2.92289
HSD3B7	1.04286	4.11346	3.51761	0.00120609	0.0221854	-1.07261
GAL3ST4	1.04228	4.9058	3.44918	0.00145888	0.023792	-1.32898
MIR553	1.04198	-3.47399	3.17841	0.00305269	0.0325812	-2.0344
KCNJ5	1.0408	1.78096	1.97144	0.0564552	0.186543	-4.15854
MYCL	1.04049	0.494709	2.51864	0.0164015	0.0850819	-3.06509
KRT72	1.04048	-2.24151	1.4911	0.144712	0.344996	-4.86134
CDH13	1.04035	5.60042	1.86825	0.0699441	0.215185	-4.86249
PTPRE	1.03914	6.0687	3.16631	0.00315321	0.0331631	-2.1313
AGMAT	1.03751	-0.251677	2.63246	0.0124399	0.0716075	-2.82463
WFDC21P	1.03698	1.68186	1.67018	0.103623	0.277372	-4.61983
RN7SL502P	1.03681	-3.27754	2.77484	0.00872849	0.0580207	-2.91883
TGFB1	1.0362	6.66901	3.87102	0.000442186	0.0156381	-0.318117
HORMAD1	1.03605	-2.22283	1.84511	0.0733231	0.22199	-4.35301
IMPDH1P10	1.03603	-2.94264	2.48446	0.0177997	0.0895324	-3.41019
HLA-DQB1	1.03591	4.98216	1.8779	0.0685755	0.212218	-4.78467
MFSD1	1.03537	6.49067	3.63138	0.000876328	0.0198068	-0.956893
LUM	1.0349	6.92584	1.69615	0.0985557	0.269353	-5.2323
CYB5R4	1.03483	4.19592	3.52978	0.0011658	0.0218831	-1.05029
RPS2P36	1.0343	-3.27416	2.28102	0.0286142	0.1205	-3.96429
LINC01629	1.03348	-2.30898	2.01263	0.0517371	0.176722	-4.08457
TMEM37	1.03343	2.23613	2.04236	0.0485485	0.169299	-4.09186
IL20RB	1.03312	0.150699	2.89217	0.00647476	0.0489722	-2.30295
GARS1	1.03281	6.41708	4.22767	0.000156008	0.012379	0.683308
DRAM1	1.03256	4.94031	4.38237	9.85668e-05	0.0113824	1.20147
FKBP14	1.03239	4.75859	3.41064	0.00162294	0.0245143	-1.41549
ITGB8	1.03214	0.0267829	2.84513	0.00730359	0.0526483	-2.3998
LINC01806	1.03211	-2.78992	2.42597	0.0204468	0.0971902	-3.46978
MGP	1.03194	9.37382	1.96503	0.0572224	0.188114	-4.84834
ZNF117	1.03179	2.32219	3.29651	0.00221887	0.0280793	-1.45765
PSMB8-AS1	1.03148	2.23098	3.27778	0.00233473	0.028797	-1.49572
PLA2G15	1.03129	4.75772	3.71732	0.000686846	0.0181888	-0.613681
DNAH17	1.03098	3.01657	2.35827	0.0239546	0.107454	-3.6078
LOC100419928	1.03093	-2.40264	2.37053	0.0232817	0.105547	-3.45021
ADAM19	1.03045	5.83434	2.75634	0.00914424	0.0596286	-3.09378
ABCC2	1.02966	0.567728	3.25497	0.00248368	0.0296768	-1.51396
DIAPH1-AS1	1.02763	-3.19125	3.19344	0.002932	0.0321948	-1.89336
CLMAT3	1.02735	-1.49791	2.07562	0.0451871	0.161656	-3.84308
DGKA	1.02694	5.79174	4.0214	0.000285888	0.0139615	0.138541
NAT1	1.02672	1.79402	4.35527	0.000106851	0.0116443	1.22139
RPA4	1.02602	-1.93575	2.2513	0.0306132	0.125717	-3.59024
C11orf21	1.02588	2.40975	2.48323	0.0178522	0.0897167	-3.27563
HBEGF	1.0258	6.6794	2.45726	0.0189893	0.0931641	-3.80251
LOC149844	1.02578	-2.97635	3.36163	0.00185717	0.0258868	-1.38733
ISG20	1.02561	4.11058	2.75068	0.00927532	0.0600311	-2.93042
ZNF281	1.02509	3.26294	3.47272	0.00136667	0.0233516	-1.09934
S100A2	1.02466	0.534495	3.37352	0.00179756	0.0256739	-1.24482
GCM1	1.02402	-2.85115	2.57245	0.0144029	0.0783414	-3.18317
EPSTI1	1.02399	3.87139	2.67783	0.0111226	0.0671052	-3.06205
MIR210HG	1.02378	1.72759	1.7565	0.0875709	0.249433	-4.49512
SERPINB9	1.02363	5.12163	2.91769	0.0060629	0.0474846	-2.66162
GPR174	1.02347	-2.20952	1.97526	0.0560033	0.185539	-4.10562
IL1R1	1.02289	7.05104	2.74395	0.00943321	0.0605057	-3.18899
STAT4	1.02255	2.14864	2.18329	0.0356658	0.139129	-3.82596
LOC100130111	1.02252	-0.501804	2.16813	0.0368889	0.142024	-3.67201
LINC00494	1.02241	-2.92179	2.2726	0.0291682	0.122155	-3.82919
LPAR2	1.02234	4.06826	2.30872	0.0268569	0.115461	-3.86437
RPTN	1.02232	-2.12559	1.60762	0.116721	0.300103	-4.69564
RNU6-892P	1.02183	-2.9638	2.8607	0.00701885	0.0514488	-2.59782
SNHG16	1.02174	2.81687	4.31765	0.000119498	0.0117852	1.14458
MTDHP4	1.02169	-3.32223	2.67579	0.011179	0.0673308	-3.15986
IGLV5-45	1.02137	-3.24131	2.3926	0.0221133	0.102183	-3.72815
CKLF	1.02121	2.23205	2.87938	0.00669102	0.0498499	-2.4148
LOC101928371	1.02121	-3.46501	2.87568	0.00675477	0.0501268	-2.76263
PLAT	1.02079	6.71198	2.3141	0.0265272	0.114599	-4.10125
UBTD1	1.0207	3.98867	3.90658	0.000399033	0.0150561	-0.036946
IFNGR2	1.02056	5.90791	3.61445	0.000919211	0.0200296	-0.970995
CNR2	1.02047	-2.20669	2.25926	0.030066	0.124478	-3.6121
LINC00511	1.01966	0.889295	1.68208	0.101274	0.273451	-4.51907
LPXN	1.01955	4.49651	3.12832	0.00348976	0.0349272	-2.0929
SNX10	1.01897	2.98579	1.90942	0.0642631	0.202633	-4.43208
FCRL1	1.01893	-0.876411	1.64012	0.109755	0.288107	-4.48073
RNASEK	1.01872	-0.914666	2.5192	0.0163795	0.0849983	-3.03823
GTSF1	1.01843	-1.61656	1.36461	0.180908	0.391724	-4.90831
TRPM2	1.01803	4.11392	2.21557	0.0331822	0.132498	-4.056
S1PR4	1.01711	2.04984	1.92739	0.0619109	0.197925	-4.26032
UNC93B6	1.01673	-3.4147	3.44164	0.0014897	0.0238724	-1.35194
SEL1L3	1.01523	5.26669	2.64962	0.0119255	0.0698012	-3.28944
STK17A	1.01479	5.2263	4.49908	6.95428e-05	0.0101604	1.51468
CFLAR-AS1	1.01443	-0.157717	2.40465	0.0214975	0.100366	-3.26018
RFPL3S	1.0141	-1.74007	2.63023	0.0125079	0.0718191	-2.83823
EFNA4	1.01403	1.91102	3.48573	0.00131815	0.0231376	-0.981902
LOXL1	1.01398	5.074	2.32632	0.0257917	0.11245	-3.95734
IL12RB2	1.01375	-0.27158	2.31295	0.0265973	0.114745	-3.42421
MS4A4E	1.01352	-1.03872	1.92565	0.0621352	0.198259	-4.06746
LOC100506281	1.01293	-2.02493	1.90869	0.06436	0.202781	-4.19445
RPS18P1	1.01287	-2.76156	1.88595	0.0674516	0.209678	-4.45555
FAM225B	1.01271	-1.29713	1.84156	0.0738534	0.222857	-4.20333
IL32	1.01254	4.62716	2.53172	0.0158938	0.0834096	-3.47828
EDEM1	1.01241	6.06131	4.61822	4.86181e-05	0.009615	1.8132
HOXA3	1.01193	-3.40531	2.48225	0.017894	0.0898263	-3.60751
NFIL3	1.01176	6.03332	2.81015	0.00798299	0.0552303	-2.98339
SAA1	1.0116	-2.7783	1.87986	0.0683003	0.211574	-4.47581
CHAC1	1.01152	0.723947	1.91844	0.0630733	0.200129	-4.14554
NANS	1.01127	4.55774	3.88628	0.000423141	0.0153763	-0.142214
LTB4R	1.01105	3.78509	3.22899	0.00266443	0.0305752	-1.76365
EVI2A	1.01101	3.08676	2.27156	0.0292377	0.122319	-3.78987
HSPD1P10	1.01073	-3.10196	2.44916	0.0193574	0.0940947	-3.54589
GSTO3P	1.0105	-3.60869	3.2012	0.00287154	0.0318141	-2.02219
GSTO1	1.01042	6.13315	3.54035	0.00113184	0.0218831	-1.17941
CTRC	1.00978	-1.82811	1.82771	0.0759532	0.22709	-4.28069
ADAT3	1.00973	-0.148863	2.22088	0.0327885	0.131462	-3.59088
KISS1R	1.00963	-3.08527	2.41154	0.0211527	0.0992309	-3.62342
CDH3	1.00942	0.692454	2.12587	0.0404952	0.150908	-3.79804
IGLV3-25	1.00851	-1.90393	0.948496	0.349248	0.555162	-5.40951
CD209	1.00777	2.09997	2.02396	0.0505014	0.173778	-4.10628
USP18	1.00763	1.8348	2.80841	0.00801829	0.0553051	-2.54064
RPL7P57	1.0076	-3.25478	2.94395	0.00566482	0.0456536	-2.51827
DNAI3	1.00718	-1.09955	2.01502	0.0514747	0.176122	-3.9266
CSF2RA	1.00643	3.86489	2.49445	0.0173803	0.0883944	-3.45688
IL2RB	1.00599	2.84644	2.06447	0.0462904	0.164069	-4.13822
ADAMTSL4	1.00571	5.70373	3.62167	0.00090068	0.0199913	-0.939626
NFE2L3	1.0057	2.95564	4.82189	2.62698e-05	0.0087002	2.52796
PTPN6	1.00562	5.53353	2.46323	0.0187224	0.0924992	-3.71518
SPATA18	1.00524	2.69297	2.08218	0.0445489	0.160098	-4.08781
ENPEP	1.0048	2.41516	1.89559	0.0661264	0.206624	-4.36801
TMEM106A	1.0042	3.75849	3.80937	0.00052799	0.0165913	-0.275331
TRBJ2-7	1.00388	-2.92016	2.53629	0.0157197	0.0828945	-3.29523
ST3GAL1	1.00337	6.30022	4.02225	0.000285176	0.0139615	0.114134
NCEH1	1.00315	4.10811	3.43199	0.00153002	0.0240553	-1.2933
MKNK1-AS1	1.00189	-0.372689	2.44929	0.0193515	0.0940947	-3.17266
RPL23P6	1.00163	-1.50722	2.27187	0.0292168	0.12225	-3.50667
RMI2	1.00147	-0.080803	1.99021	0.054261	0.182033	-3.98167
RASGEF1B	1.00136	4.80429	2.87531	0.00676124	0.0501283	-2.73071
RNASEK-C17orf49	1.00071	0.246439	2.97991	0.00515951	0.043241	-2.11815
PDIA4	1.00018	6.84095	3.85263	0.000466259	0.0159034	-0.375833
P2RX5	0.999939	0.139393	1.56686	0.125962	0.315227	-4.61882
ARPIN-AP3S2	0.999498	-1.94473	2.26014	0.0300061	0.124398	-3.57301
DSC3	0.999164	0.55867	1.01024	0.319175	0.538773	-5.28202
HLA-DRA	0.999152	8.92962	2.69678	0.010612	0.0653031	-3.35005
RNU4-47P	0.99833	-2.94961	1.95975	0.0578614	0.189576	-4.4163
SCG2	0.998313	3.42052	1.29258	0.204453	0.417502	-5.4144
SPINK2	0.998142	-3.31624	3.14253	0.00336015	0.0342908	-2.06545
CA15P1	0.99772	-2.96035	2.25568	0.0303114	0.124967	-3.88142
TMEM176B	0.997673	4.67562	2.71803	0.010065	0.0629621	-3.07881
GZMH	0.997517	-0.0200071	1.48957	0.145113	0.345579	-4.70865
LINC00937	0.997377	0.530578	1.63722	0.110364	0.289028	-4.55148
WHRN	0.99724	3.78709	3.07146	0.00405777	0.0380245	-2.14553
LINC01271	0.997074	-1.79834	1.93235	0.061275	0.196691	-4.11833
CDYL2	0.997001	1.41395	2.73363	0.00968011	0.0614635	-2.67328
MAB21L3	0.995938	-2.62686	1.70367	0.0971262	0.266842	-4.68693
VMP1	0.99548	7.87327	3.61498	0.000917816	0.0200296	-1.05078
CDCA3	0.995427	-0.525336	2.21101	0.0335232	0.133415	-3.59784
ETNK1	0.995334	2.72103	3.83387	0.00049211	0.0161662	-0.13517
NMI	0.995249	3.93957	3.68551	0.000751849	0.0187977	-0.619487
SNAPC1	0.994585	2.92007	3.35855	0.00187294	0.0260229	-1.35229
FCMR	0.994313	2.03854	2.06781	0.0459575	0.163379	-4.0221
TNFRSF10B	0.994073	6.59499	4.0129	0.000293061	0.0140746	0.0750991
SNHG3	0.993261	4.07106	4.12442	0.000211471	0.0131517	0.547462
SCAT8	0.992968	-2.14827	1.6626	0.105142	0.280137	-4.61832
CEP170	0.992851	4.59333	4.27214	0.000136769	0.012229	0.915615
CLDN9	0.992557	-1.86491	1.73208	0.0918848	0.257325	-4.43314
IGHV3-72	0.991965	-3.20796	2.91019	0.00618144	0.047955	-2.57007
SYT8	0.991679	-2.04084	1.74616	0.0893767	0.252773	-4.44368
NINJ2	0.991392	1.82867	3.05732	0.00421201	0.03873	-1.98763
CLEC7A	0.991117	5.35102	2.32953	0.0256015	0.111914	-3.97677
ANO9	0.990941	2.35201	2.51505	0.0165438	0.0855844	-3.20602
LHB	0.990471	-2.98311	2.8756	0.00675619	0.0501268	-2.57125
CD248	0.989615	6.40496	1.86386	0.0705743	0.216351	-4.9285
GPR31	0.989532	-3.35494	3.66485	0.000797201	0.0192438	-0.736537
SESN2	0.989288	4.92699	3.4354	0.00151565	0.0240257	-1.36693
COL4A1	0.988906	10.0221	1.89952	0.0655915	0.205428	-4.97047
B4GALT1	0.988803	6.65037	4.13063	0.000207648	0.0131074	0.400717
ADGRF4	0.988711	-2.6378	1.41934	0.164464	0.371145	-5.08154
TOR4A	0.988527	3.71741	2.89304	0.00646034	0.0489604	-2.55664
KIFC3	0.98754	6.60615	3.75055	0.00062478	0.0176263	-0.643179
PSMD6-AS2	0.987463	0.72935	2.88537	0.00658891	0.0494718	-2.32603
S1PR5	0.987397	0.400286	1.59288	0.119997	0.305972	-4.60268
DARS1-AS1	0.987352	-1.04895	1.69189	0.099371	0.27072	-4.41044
OSBPL3	0.987172	4.20458	2.6353	0.0123532	0.0712391	-3.20361
GNG5P2	0.987031	-1.59395	2.44566	0.0195182	0.0945795	-3.19079
CDCA4	0.985961	2.78962	3.62611	0.000889471	0.0198826	-0.672877
SYT9-AS1	0.985941	0.986719	2.4833	0.0178492	0.0897167	-3.1571
ARHGAP45	0.985925	5.85419	2.5259	0.0161179	0.0842419	-3.60669
DOCK5	0.985723	6.42251	3.92226	0.00038134	0.0150207	-0.1674
SLC30A7	0.985673	4.85546	4.76147	3.15469e-05	0.00913451	2.28757
ADPGK	0.98414	6.31056	3.99527	0.000308503	0.0142655	0.0387785
LOC100129931	0.983787	-2.36222	2.11957	0.0410592	0.152148	-3.8983
CD3E	0.983371	2.5252	1.85079	0.0724803	0.220262	-4.456
IL10RB	0.982157	4.80086	3.46499	0.00139631	0.0234613	-1.27878
JSRP1	0.981453	-2.44212	2.32437	0.0259075	0.112886	-3.55063
LOC112268293	0.981186	-2.06754	1.62391	0.113185	0.293863	-4.63609
SOCS1	0.981122	0.999915	3.01589	0.00469653	0.04101	-2.05001
ORM2	0.980762	-2.25293	1.92053	0.0627995	0.199617	-4.20933
SBNO2	0.980708	6.87078	3.21104	0.00279648	0.0312496	-2.06146
SPOCK1	0.979448	5.25463	1.88146	0.0680761	0.211064	-4.81005
UBASH3A	0.979132	0.144378	1.70327	0.0972021	0.26696	-4.43043
FCHO1	0.978825	2.82248	2.16536	0.0371158	0.142568	-3.95304
LINC02126	0.978716	-2.6729	2.48134	0.0179325	0.0898973	-3.31235
ABCF2P1	0.978574	-1.71994	2.4365	0.0199455	0.0957492	-3.21874
CARD8-AS1	0.978452	1.97316	3.22887	0.00266523	0.0305752	-1.59864
ITGAE	0.977739	3.90813	2.79632	0.00826758	0.0562789	-2.80451
CATIP	0.977599	-0.408696	1.85637	0.0716622	0.218596	-4.17746
RIPK4	0.977159	1.38662	1.49976	0.142462	0.341765	-4.82384
SAG	0.976624	-2.93281	2.02899	0.0499606	0.172525	-4.28982
CD274	0.976033	2.79336	2.25695	0.0302237	0.124787	-3.77628
ELL2	0.976011	6.43076	2.6354	0.0123503	0.0712391	-3.40366
C1orf100	0.974847	-2.25147	2.30625	0.0270098	0.115988	-3.53397
LINC02889	0.974813	-3.29993	3.65236	0.000825877	0.0194476	-0.760918
LOC107984761	0.974675	-3.54752	2.15307	0.0381398	0.14534	-4.32873
GNLY	0.974071	2.8453	1.61908	0.114225	0.295752	-4.86362
P3H4	0.974071	4.74251	2.66744	0.0114125	0.0680414	-3.19923
RN7SL236P	0.974035	-2.91217	2.33794	0.0251094	0.110564	-3.69695
FAM151B	0.973961	0.617744	3.21644	0.00275609	0.0310746	-1.60039
LDHAL6B	0.973396	-1.72021	1.94494	0.0596851	0.193427	-4.07295
METRNL	0.972774	6.53849	3.02092	0.00463508	0.0407749	-2.51424
CHSY3	0.972622	3.23479	1.80643	0.0792792	0.233109	-4.65022
ONECUT2	0.972553	-3.02637	2.04861	0.0479011	0.167888	-4.27964
NUAK2	0.972545	3.7767	2.81042	0.00797756	0.0552176	-2.75417
ADCY10	0.971502	-1.43739	2.51754	0.0164449	0.0851819	-3.04654
S100P	0.971382	1.20932	1.16596	0.251356	0.473793	-5.19769
OAS1	0.970884	4.21746	2.35976	0.0238717	0.107145	-3.78602
CST7	0.970839	1.93153	1.73081	0.0921136	0.25766	-4.56071
RPS2P47	0.970482	-2.84993	2.67809	0.0111155	0.0670765	-2.96025
TIGAR	0.970438	3.24847	4.17543	0.000182009	0.0126686	0.744292
RPS2P14	0.970243	-0.40472	3.50895	0.00123558	0.0224406	-0.960075
ELK3	0.970032	5.57331	3.36512	0.00183946	0.0258539	-1.59922
MIR137HG	0.969798	-2.56731	1.85907	0.0712679	0.217721	-4.41866
TCP1P3	0.969726	-2.90038	2.90601	0.00624828	0.0481197	-2.47342
ANKRD34B	0.969406	-3.19087	2.36781	0.0234291	0.105964	-3.75558
LINC00607	0.969062	2.66662	2.50926	0.016775	0.0863009	-3.25687
SLC36A1	0.969054	5.26107	3.9707	0.00033135	0.0144618	0.0312624
SELPLG	0.968971	4.97996	2.46298	0.0187331	0.0925245	-3.66629
CASP8	0.968798	4.02738	3.47979	0.00134008	0.0233026	-1.16324
PGM3	0.968794	5.43308	3.80372	0.000536619	0.0167104	-0.435751
LINC00861	0.968726	0.968706	1.51018	0.13979	0.337813	-4.76433
PRR5L	0.967949	3.87077	3.28154	0.00231105	0.0286027	-1.64615
SNORA5C	0.967926	-1.22269	2.74159	0.00948905	0.0606854	-2.60682
LINC00324	0.967783	1.31459	3.02953	0.00453144	0.0402757	-2.02835
MGAM2	0.967619	-2.17078	1.52241	0.136708	0.332534	-4.79961
GLT1D1	0.967502	2.62572	1.64535	0.108667	0.286358	-4.78978
FKBP10	0.96651	7.82257	2.24305	0.0311904	0.127167	-4.28958
ACSL1	0.966437	6.90061	2.75174	0.00925052	0.0599282	-3.16515
IGLV1-51	0.966398	-1.29212	1.4117	0.166689	0.374169	-4.79799
AOC1	0.966342	-2.40803	1.92144	0.0626815	0.19937	-4.25493
RPL32P32	0.965764	-3.00781	2.12843	0.0402682	0.150377	-4.14005
AKR1B10	0.96508	-1.88207	1.99279	0.0539653	0.181437	-4.02567
CLNK	0.964052	-2.80677	2.33388	0.0253459	0.111277	-3.65582
SCYL2P1	0.963507	-3.27477	3.05883	0.00419528	0.0386828	-2.25263
CERCAM	0.963493	6.60177	2.23963	0.0314322	0.12784	-4.24558
CARD11	0.963391	2.93858	2.47554	0.0181823	0.0906933	-3.36374
HNRNPA3P2	0.963037	-3.39662	2.83797	0.00743803	0.0531582	-2.82353
PPIB	0.963034	6.77419	3.77942	0.000575292	0.0171282	-0.572595
CMTM1	0.962716	-0.309309	2.24971	0.0307242	0.125918	-3.53554
INSL3	0.962443	-2.10882	1.75096	0.088534	0.251038	-4.46131
IGLV9-49	0.962292	-3.28854	2.34947	0.0244485	0.108619	-3.8386
RHBDF2	0.961504	5.40443	2.87004	0.00685302	0.0505583	-2.80008
BNIPL	0.961409	-0.737787	2.55895	0.0148822	0.0800348	-2.96207
PLB1	0.959953	3.17034	3.37127	0.00180866	0.0257073	-1.3459
CENPH	0.959068	0.642298	2.15464	0.0380077	0.144963	-3.74516
HSPA8P8	0.958837	-2.30252	1.95748	0.0581374	0.190107	-4.17081
TMEM51-AS2	0.958827	-3.09687	2.12478	0.0405923	0.15109	-4.19
FAM126A	0.958655	4.95272	4.35154	0.000108046	0.0116443	1.11194
RHOG	0.958554	5.71491	3.51104	0.00122841	0.0223941	-1.23189
BTG1	0.956037	7.05753	2.8641	0.00695813	0.051111	-2.91177
NME1	0.956017	3.23981	2.24996	0.0307065	0.125882	-3.86066
HMGB3P4	0.955903	-3.09926	3.09887	0.00377383	0.0364589	-2.08965
SNORA5A	0.954813	-1.29138	2.67243	0.0112723	0.0676516	-2.74443
TSHZ2	0.954746	0.726465	1.58505	0.121767	0.308544	-4.64209
FUOM	0.954569	3.09571	3.70481	0.000711726	0.0184398	-0.492706
CCDC18	0.954375	1.55696	2.58629	0.0139266	0.076752	-2.98817
IGHV4-59	0.953996	-2.36834	1.54728	0.130609	0.32309	-4.82869
CLN3	0.953834	2.53359	3.16616	0.00315451	0.0331645	-1.78368
ENG	0.953369	8.54132	3.36297	0.00185038	0.0258868	-1.7265
GPAT3	0.953037	2.84383	2.12221	0.0408219	0.151665	-4.03381
LINC01433	0.952117	-2.6342	1.8037	0.0797145	0.234065	-4.53627
ANGPTL6	0.952073	-0.956529	2.04707	0.0480594	0.168172	-3.8692
TRBC2	0.951897	3.48271	1.8568	0.0715991	0.218477	-4.60301
PARP4P2	0.951234	-2.04616	1.9522	0.0587849	0.191473	-4.12012
BCL11A	0.951149	0.432095	1.64305	0.109145	0.287295	-4.53658
RGS10	0.951115	3.92245	2.78599	0.00848641	0.0570734	-2.83146
CCDC65	0.950688	1.52046	3.45939	0.00141818	0.0236037	-1.03891
ARPC1B	0.950501	7.27576	3.77635	0.00058038	0.0172174	-0.599546
FABP5	0.950482	0.547434	2.03923	0.0488766	0.170106	-3.93611
ICAM5	0.94891	2.14087	1.51429	0.13875	0.335872	-4.90622
TPST1	0.948848	4.47413	3.04107	0.00439611	0.0396195	-2.30346
CD8A	0.948004	1.93699	1.59807	0.118834	0.303827	-4.75832
PYGL	0.947782	5.22749	3.0406	0.00440158	0.0396436	-2.37984
PRDX4	0.947587	5.49641	3.10821	0.00368151	0.0360569	-2.23791
PSME2P1	0.947466	-3.13796	2.40537	0.0214613	0.100252	-3.65712
MMP3	0.94704	-2.84697	1.17073	0.249457	0.471752	-5.46926
LINC00426	0.946622	-0.799988	1.6394	0.109907	0.288258	-4.47992
FMNL1-AS1	0.945906	-0.912895	1.6843	0.10084	0.272808	-4.41809
LINC00334	0.945665	-2.42314	1.82926	0.0757152	0.226666	-4.41304
DPP9-AS1	0.945641	-0.641772	2.68686	0.0108766	0.0661699	-2.71449
PLCB2	0.94557	6.24189	2.53526	0.0157587	0.082987	-3.61283
TRBJ2-4	0.944964	-3.2043	2.12908	0.0402113	0.150238	-4.21665
LINC02544	0.944762	-1.82458	1.68635	0.100443	0.272269	-4.4932
FTH1	0.944581	6.60164	2.98249	0.00512485	0.0431154	-2.61032
CMTM3	0.944558	5.60837	3.44728	0.00146662	0.0238071	-1.39087
UBXN11	0.944476	5.92521	2.94407	0.00566311	0.0456528	-2.66358
SLC22A18AS	0.94413	0.110044	2.38746	0.02238	0.103046	-3.30002
MCOLN1	0.943789	5.18893	3.3532	0.00190062	0.0261274	-1.60098
IGHV3-11	0.943303	-2.43062	1.45874	0.153371	0.357761	-4.96394
SLC22A4	0.942765	2.43642	2.37265	0.0231668	0.105248	-3.50225
GNPNAT1	0.942575	3.61698	3.93726	0.000365122	0.0148273	0.0760259
ALKAL1	0.94254	-3.1499	1.64372	0.109005	0.287035	-5.03043
TGM3	0.942434	-1.79723	1.35206	0.184852	0.396354	-4.91636
MMP8	0.942175	-2.39146	1.18264	0.244763	0.466229	-5.25407
PTBP3	0.941746	5.82612	4.40263	9.27876e-05	0.0110703	1.2056
CCDC110	0.941269	0.337261	1.83701	0.0745375	0.224392	-4.24624
ASPHD2	0.940717	1.65356	3.22145	0.00271915	0.0307908	-1.60336
KIR3DL1	0.940424	-3.33953	2.47659	0.0181367	0.0905523	-3.59916
CD81-AS1	0.940045	-2.2057	2.10508	0.0423812	0.155401	-3.87825
GRHL3	0.939666	-2.22113	2.4165	0.0209078	0.0985708	-3.31503
CXCL2	0.939636	5.56251	2.03836	0.0489679	0.1703	-4.55866
HOXB-AS1	0.939608	-2.40242	2.04758	0.0480068	0.168044	-4.05248
PI3	0.939522	-1.18474	1.32463	0.193704	0.405192	-4.8814
CABP5	0.939375	-2.28615	1.58843	0.120999	0.307643	-4.7325
ATP11AUN	0.938639	-3.61702	3.31023	0.00213745	0.0277043	-1.74996
SMCO3	0.938357	-1.17301	1.5887	0.120939	0.30755	-4.55151
GALR2	0.938341	-2.57466	1.54477	0.131215	0.324194	-4.90232
S100A16	0.937303	6.41057	2.81952	0.00779552	0.0544061	-2.98547
MAP4K1	0.937001	2.53551	2.75974	0.00906657	0.0593768	-2.71119
RAD17P1	0.93695	-3.25713	3.4177	0.00159162	0.0243284	-1.35464
TRGV8	0.936681	-3.04104	2.84318	0.00734006	0.0527769	-2.66359
GCNT1	0.936358	3.15992	3.01245	0.00473904	0.0412287	-2.21028
RNA5SP39	0.93622	-3.21094	2.199	0.0344374	0.135908	-4.09683
DDN-AS1	0.93508	-1.72564	2.21247	0.0334136	0.133091	-3.62583
FAM102B	0.934819	4.60764	3.08061	0.00396086	0.0375097	-2.22357
OPN1SW	0.934661	1.42251	3.39014	0.00171724	0.0252063	-1.20278
PMEL	0.934454	0.24815	1.94623	0.0595238	0.193059	-4.06991
LOC93429	0.934438	-1.07281	1.41018	0.167132	0.374577	-4.77916
SGO2	0.934309	1.40698	3.14693	0.00332088	0.0340583	-1.76733
LINC02603	0.93368	-2.50064	2.53256	0.0158614	0.0833023	-3.15747
C2CD6	0.933637	-0.846849	1.97662	0.0558428	0.185341	-3.98072
ZNF215	0.93337	0.292806	2.91261	0.006143	0.0478493	-2.26139
TRPC2	0.933123	-0.836362	2.1104	0.0418922	0.154167	-3.76454
VPS9D1-AS1	0.93289	1.87456	3.50444	0.00125121	0.0225832	-0.935921
KRT5	0.932377	-2.48098	1.98345	0.0550425	0.183587	-4.17956
TUBB1	0.932261	2.74314	1.40305	0.169234	0.37663	-5.15126
SMPDL3B	0.932059	-1.95474	1.78555	0.082663	0.239861	-4.3438
POC1A	0.931078	1.33798	2.94515	0.00564724	0.0455507	-2.21607
ZNF831	0.930679	0.407728	1.58242	0.122367	0.309509	-4.61841
TRBJ2-2P	0.930061	-2.81328	2.45196	0.0192295	0.0937462	-3.42677
MIR3198-1	0.929945	-3.4866	3.04961	0.00429851	0.0391129	-2.35482
DAGLB	0.929931	4.91323	3.52646	0.00117666	0.0219262	-1.13211
RRP12	0.929913	5.16499	3.17629	0.00307009	0.0326334	-2.04325
OSTF1	0.929789	5.04571	3.94429	0.00035776	0.0148273	-0.0263028
SEMA3A	0.929384	0.33431	1.34191	0.188091	0.398478	-4.9176
LOC643709	0.929063	-2.58731	1.88385	0.0677425	0.210375	-4.38817
VKORC1	0.928838	4.03459	3.62099	0.000902414	0.0199936	-0.80018
AMZ2P2	0.92831	-3.34898	2.17304	0.0364885	0.140903	-4.21418
LINC00677	0.928298	-2.88746	2.36735	0.0234541	0.105975	-3.62618
VENTX	0.928253	3.21812	2.25025	0.0306864	0.125869	-3.85146
C1orf112	0.928195	2.38918	3.98935	0.000313867	0.0142655	0.278454
CD247	0.92759	2.25106	1.8284	0.0758479	0.226918	-4.45496
LACC1	0.927447	3.82274	3.37252	0.00180249	0.0256818	-1.41412
P4HB	0.927142	8.8271	3.85929	0.000457398	0.0158361	-0.410511
TTC39B	0.926699	2.71576	3.67602	0.000772364	0.019053	-0.542337
ARHGAP25	0.926308	4.07779	2.38722	0.022393	0.103071	-3.71201
RARA-AS1	0.925528	1.71189	2.60048	0.0134531	0.0752395	-2.97054
HPGD	0.92552	-0.621415	1.45354	0.154801	0.360177	-4.72402
TMPRSS13	0.925211	-0.220116	1.99012	0.054272	0.182033	-3.97583
KRT81	0.924952	-2.34401	2.01677	0.0512822	0.175697	-4.09069
SOAT1	0.924178	5.54096	3.73003	0.000662431	0.0179781	-0.6415
RPS4XP11	0.924086	-3.58801	2.98868	0.00504282	0.0427306	-2.53454
MTFP1	0.923873	-0.450896	1.80959	0.078778	0.232305	-4.24584
TRAV13-2	0.923853	-3.33893	3.10928	0.00367107	0.0360023	-2.15612
TRAV21	0.923676	-3.0201	2.13978	0.0392756	0.148095	-4.1253
RAC3	0.923641	1.82501	2.40872	0.0212936	0.0997599	-3.3663
CIP2A	0.923255	1.64915	3.40304	0.00165729	0.0247493	-1.17576
HLA-DQB1-AS1	0.923113	-0.427392	1.36365	0.181209	0.392255	-4.83917
[truncated: 26,346 more rows]

## Sheet: Table S7
Table S7. Hyperparameter settings for SVM.
	cost	kernel	degree	gamma	type
SVM	0.109534	polynomial	1	1.61046	C-classification
LASSO + SVM	0.403076	polynomial	1	2.26612	C-classification
Enet(0.1) + SVM	1.39447	polynomial	1	0.10606	C-classification
Enet(0.2) + SVM	1.39447	polynomial	1	0.10606	C-classification
Enet(0.3) + SVM	1.39447	polynomial	1	0.10606	C-classification
Enet(0.4) + SVM	0.558739	polynomial	3	0.133892	C-classification
Enet(0.5) + SVM	1.59011	polynomial	3	0.319848	C-classification
Enet(0.6) + SVM	1.59011	polynomial	3	0.319848	C-classification
Enet(0.7) + SVM	1.59011	polynomial	3	0.319848	C-classification
Enet(0.8) + SVM	0.126218	polynomial	1	0.66932	C-classification
Enet(0.9) + SVM	1.59011	polynomial	3	0.319848	C-classification
Boruta[Con]+ SVM	2.90129	polynomial	3	0.13114	C-classification
Boruta[Con+Ten]+ SVM	0.126218	polynomial	1	0.66932	C-classification
RF + SVM	2.90129	polynomial	3	0.13114	C-classification
Xgboost + SVM	0.340284	radial	NA	2.89636	C-classification
DT + SVM	0.558739	polynomial	3	0.133892	C-classification

## Sheet: Table S8
Table S8. Hyperparameter settings for DT.
	cp	minsplit	maxdepth	minbucket
DT	0.0122566	7	7	7
LASSO + DT	0.0552119	1	5	3
Enet(0.1) + DT	0.0122566	7	7	7
Enet(0.2) + DT	0.0122566	7	7	7
Enet(0.3) + DT	0.00634781	5	5	3
Enet(0.4) + DT	0.00634781	5	5	3
Enet(0.5) + DT	0.0122566	7	7	7
Enet(0.6) + DT	0.0122566	7	7	7
Enet(0.7) + DT	0.0122566	7	7	7
Enet(0.8) + DT	0.0122566	7	7	7
Enet(0.9) + DT	0.00359132	1	5	1
Boruta[Con]+ DT	0.0122566	7	7	7
Boruta[Con+Ten]+ DT	0.00634781	5	5	3
SVM-RFE + DT	0.0122566	7	7	7
RF + DT	0.0122566	7	7	7
Xgboost + DT	0.0122566	7	7	7

## Sheet: Table S9
Table S9. Hyperparameter settings for RF.
	num.trees	mtry	min.node.size	max.depth
RF	637	1	5	5
LASSO + RF	1423	1	5	5
Enet(0.1) + RF	575	1	1	11
Enet(0.2) + RF	960	1	5	9
Enet(0.3) + RF	637	1	5	5
Enet(0.4) + RF	1012	3	4	11
Enet(0.5) + RF	1962	2	5	12
Enet(0.6) + RF	1962	2	5	12
Enet(0.7) + RF	1962	2	5	12
Enet(0.8) + RF	666	2	2	10
Enet(0.9) + RF	729	2	3	13
Boruta[Con]+ RF	669	2	5	13
Boruta[Con+Ten]+ RF	1417	1	5	9
SVM-RFE + RF	1989	1	5	14
Xgboost + RF	1798	1	4	6
DT + RF	1632	1	5	15

## Sheet: Table S10
Table S10. Hyperparameter settings for KNN.
	k	distance	kernel
KNN	5	1.20272	rectangular
LASSO + KNN	12	2.08995	gaussian
Enet(0.1) + KNN	12	2.86604	rank
Enet(0.2) + KNN	13	2.56011	rank
Enet(0.3) + KNN	12	1.11501	gaussian
Enet(0.4) + KNN	13	1.57245	gaussian
Enet(0.5) + KNN	8	1.4572	rectangular
Enet(0.6) + KNN	8	1.4572	rectangular
Enet(0.7) + KNN	8	1.4572	rectangular
Enet(0.8) + KNN	10	1.36846	gaussian
Enet(0.9) + KNN	11	2.05672	gaussian
Boruta[Con]+ KNN	10	2.29281	gaussian
Boruta[Con+Ten]+ KNN	13	1.57245	gaussian
SVM-RFE + KNN	13	1.57245	gaussian
RF + KNN	12	2.90314	gaussian
Xgboost + KNN	15	2.9948	gaussian
DT + KNN	13	1.03174	gaussian

[truncated: 7 more sheets: Table S11, Table S12, Table S13, Table S14, Table S15, Table S16, Table S17]
